# Supplementary material for: Whole blood transcriptomics identifies subclasses of pediatric septic shock
Source: Crit Care. 2023 Dec 8;27:486. doi: 10.1186/s13054-023-04689-y (PMC10709863; doi:10.1186/s13054-023-04689-y)
Supplement: Supplementary file 2 — Additional file 2. List of Differentially Expressed Genes Upregulated in Septic Shock Cases compared to Controls. [file 13054_2023_4689_MOESM2_ESM.csv]

	logFC	logCPM	LR	PValue	FDR
PARL	0.500240814883895	4.89808808180454	20.5298399893653	5.87088498964433e-06	0.00075518902866792
MAPK6	0.501167665469452	1.962023612986	12.3489778852611	0.000441227978428606	0.0139898867918611
RP11.1085N6.3	0.502526964053171	2.23837205197602	9.79746507296878	0.00174752595885229	0.031566287021792
SUOX	0.503273262982351	3.68412131741705	28.6019687405441	8.88917594901047e-08	4.01474693305975e-05
SEC24A	0.503623161763372	4.09271821552206	15.1839452857917	9.75291009799796e-05	0.00546055495404161
TRERF1	0.505763896296335	5.76459523242343	11.156668754085	0.000837301387930613	0.0209315048072593
PCP4L1	0.506349278170337	3.33711310562245	9.55470666290991	0.00199437380920772	0.0338831713920109
RP11.485G4.2	0.507279645522309	2.51524894259514	8.79453884037687	0.00302133608759878	0.0424658607499016
G6PD	0.507692693503643	8.10929174932065	10.6697086813318	0.00108904267854912	0.0240324151129808
ZDHHC12	0.50872954757485	5.73272133892692	19.8876288533783	8.21300797716357e-06	0.000964862278195794
NR6A1	0.509408799349135	4.26503773263928	11.6292474323465	0.000649228170198646	0.0178309639609693
RP11.295G20.2	0.511220197212224	4.19174855997358	9.41666509273445	0.00215022219943429	0.0353568899525102
BRAT1	0.511706389714829	5.87666729669147	24.8542072212253	6.18339446350552e-07	0.000157089136345358
PRSS51	0.511732178857141	2.02487639379074	8.48293266568449	0.00358493726626321	0.046859240436311
GNA15	0.511934710199623	4.93811283214892	17.9547941726933	2.26213927675405e-05	0.00194812367206565
MSRB1	0.512120543129345	9.4707583571441	11.3897979050704	0.000738485644003233	0.0193664286822215
RAB3A	0.514116915549396	1.67059184712856	14.7046244605765	0.000125737625511044	0.00628960491971468
PAPSS1	0.515245564044867	5.5509059385883	13.4206339755606	0.000248871576114468	0.00967125413566051
S100A4	0.517814237905475	9.30741424720572	9.31625202248661	0.0022713012154124	0.0364756548757632
EMB	0.518126794750106	7.74563979738005	16.0495905753432	6.17049677579077e-05	0.00389365048564637
SYT11	0.518468172178451	4.2185415801161	13.4376607612745	0.000246622947434063	0.00960922354710177
BCL3	0.518891494239221	7.64979176538007	11.3756178000596	0.000744144702770189	0.0194395847546289
SDHC	0.520992874274491	5.07003890076144	25.1111435929475	5.41192082269736e-07	0.000150673806576029
TP53I11	0.521909648142829	7.85342358042741	12.8470541971711	0.000338010941610024	0.0118239834376629
DPY19L3	0.522249476242561	5.22104065017805	10.9171782591478	0.000952766208078186	0.0224672101165473
MTX1P1	0.523180943833593	4.83452736036695	11.1861482645794	0.000824102402133843	0.0207034081841387
CD44	0.523925783606862	9.25381876107326	11.5472152395877	0.000678508079175254	0.0183562323615514
SNX20	0.523940323347103	6.9470551192263	20.9259376422939	4.77386669759377e-06	0.000634144227201934
FLNB	0.524055604063519	4.72803333769305	9.06503514569243	0.00260543527065593	0.0392662678377522
GPI	0.524058377566583	6.10237306377235	10.7134787240652	0.00106357870028466	0.0238326058484955
MSRA	0.528888071332679	5.49047331210402	10.9980507129684	0.000912077616981438	0.0219664533251872
RP11.654A16.3	0.529231612127359	2.42125096206768	9.11845720301493	0.00253043278685659	0.0387447587248355
ZNF438	0.531102420682146	6.75886962842223	10.7496250196209	0.00104300450381455	0.023605816854707
RP11.96K19.2	0.531110424029045	0.98914425242871	10.0995613372734	0.00148304621933095	0.0291221559050069
PNPLA6	0.531180020978159	7.51691904715879	19.1075987656796	1.23551990060224e-05	0.00130107287356683
AMPD3	0.531513802199012	6.49098126375994	19.535008416133	9.87728263808199e-06	0.00109352409153815
MLLT1	0.532595639073264	6.51516101400203	12.1769615094354	0.000483833937728128	0.0150060616596223
FHOD1	0.533871132080039	5.91189201257478	24.3042939149515	8.22554943246397e-07	0.00017975921146817
CTD.3187F8.15	0.534010430062069	1.51419832169483	12.9658439676583	0.00031722542655978	0.0114123972749552
MSRB3	0.535232424587662	3.08018843185503	12.9590208816319	0.000318383647653002	0.0114123972749552
MTF1	0.535495362319669	6.21242653504282	17.9014025099627	2.32649597628014e-05	0.00196197942829534
SCPEP1	0.535821765488451	7.24770469362448	12.2656810035439	0.000461364820982965	0.0144703373791015
CTC.503J8.6	0.536595140225227	6.5415243868179	10.8746799637973	0.000974878734984323	0.022721829598419
ACPP	0.536624419813141	4.88693103179759	13.3737575665243	0.000255169609259789	0.00985944322926986
ANXA1	0.5367775597955	9.0598970983025	9.21473528656453	0.00240074921983689	0.0376487863765161
VAMP5	0.537232259514675	4.73830964048511	10.1789275556945	0.00142054781230603	0.0283886074113154
MICU1	0.538544924204485	6.56967256748357	22.0976125495936	2.59131825327891e-06	0.000398984486209397
PGM2	0.538570057061296	5.99407964694068	18.3729570611843	1.81617423535325e-05	0.00171560628710971
DHFR	0.539303139487109	4.08641067306851	17.1163316860123	3.51586713968398e-05	0.00264653643507175
MTRR	0.540046557030069	4.35195024732282	13.7539046717987	0.000208387195027374	0.00881291214792457
POR	0.540063130260421	7.5363888323861	9.18393375913718	0.00244148718949262	0.037994475987173
ZNF282	0.540198256249915	5.15396215873018	18.5624365354813	1.64428927216699e-05	0.00159135881750104
C19orf38	0.540772529387219	7.8830341043132	19.0413818154	1.27914153261246e-05	0.00133319346199054
CD9	0.541322075295934	4.11353793343683	11.2640969880878	0.00079020611285502	0.0200501236425286
MPZ	0.542319841028771	4.07841185627267	16.5787269186363	4.66716085193234e-05	0.00319053950406975
PKM	0.542719483854304	9.71391222480317	13.0840833571932	0.000297815533795958	0.0109652226609946
PIM1	0.543653140160497	8.08398406887376	11.5515623858773	0.000676923488825108	0.0183437239825087
KRT8P12	0.543912562162182	3.00272425820993	21.3261051579351	3.87419641109509e-06	0.000543028743855839
PTPN22	0.545729955222094	4.98849505041123	17.1412126390806	3.47011077615426e-05	0.00263158699308057
SLCO4A1	0.546510396867317	4.54669132979072	10.2131975910356	0.00139439201132235	0.0280590329090253
TMEM120A	0.546712250272364	6.41855269262003	14.0009949721553	0.000182713921093533	0.00803783058940469
GSN	0.547331294909216	8.02415535318921	11.9443388573322	0.000548136785793234	0.0161923430733455
KIAA0930	0.547964429728028	8.00425622585382	18.2405950401896	1.94684855064612e-05	0.00174738363121531
NUCB1	0.548909113264174	7.65921225918495	12.1396983095997	0.000493597603348707	0.015176819501451
FAM101B	0.549177488903233	7.52171266197088	12.1486223726052	0.000491241369109807	0.0151502118145489
ANO10	0.549223476538838	4.58837100124402	15.0107059818226	0.000106902981439757	0.00569022752858668
GOLGA1	0.551519811804267	5.50349018109947	22.4637439560077	2.14147689793611e-06	0.000359697326228542
CUTC	0.551520895190038	5.21763454369617	21.4330172886793	3.66406943589515e-06	0.000524426388838965
SLC2A3	0.552231362320044	9.80472815462653	9.45002154375376	0.00211146620553741	0.0349763705128809
AUNIP	0.552365041644763	0.122543754389314	9.2495872216863	0.00235548512850617	0.0373132344129067
PVRL1	0.553330735481757	3.79624833017477	10.763444066034	0.001035245585102	0.0235637814682526
RHBDD2	0.553687224289069	6.07807602114586	23.5238050461789	1.23377759933683e-06	0.000232178666008534
RP13.20L14.6	0.55398685437897	0.502138829975546	10.6869377982667	0.00107894655275512	0.0239819598836632
EMC2	0.554343569759231	4.07590096991444	17.174620317913	3.40961353665358e-05	0.00260514983153937
TRPS1	0.555506569944323	5.29376484627744	9.01507954960233	0.0026776123508189	0.039875586620157
CLINT1	0.557056169450934	5.64219820451457	15.3179770879112	9.08478445102034e-05	0.00523057108165829
CTC.554D6.1	0.55810754299337	0.278546963659969	11.6632417953288	0.000637471607202155	0.017627174074526
GAS8	0.558127603368329	0.657699772364169	9.86781069610541	0.00168195529648402	0.0309918943297744
VPS9D1	0.558543573953748	6.65191864991673	12.6718617567477	0.000371199728643095	0.0124518720521458
DRAM1	0.558677365989646	5.53071209185002	18.2720420792267	1.91497143471269e-05	0.00174738363121531
QSOX1	0.560068196679188	7.6199716486139	12.5443828689528	0.000397399090580726	0.0129812435089027
CEL	0.560913042363555	0.952891302974351	10.103001055854	0.00148028068234237	0.0290959618838747
AC069368.3	0.562399049906306	2.86226495858449	14.0500869102052	0.000178005605791783	0.00788801057858025
SIGLEC9	0.565620862631905	8.17938092707142	15.4102913086711	8.65158356411488e-05	0.00508193018373037
PRRT3.AS1	0.567059757553382	-0.335332023327483	11.7149956483634	0.000619984561465932	0.0173800913479084
MAFG	0.569265581606407	3.8229192385747	14.4750951919202	0.000142024925876676	0.00672847224596166
ZBTB47	0.569496700226898	4.0745007794038	22.9334783767762	1.67705418540472e-06	0.000298986397054084
RSPH4A	0.5713302411279	-0.325876994809842	10.0763605214109	0.00150183686634505	0.0291465838415512
SESN2	0.572712161233453	4.81187247616377	11.5043080630582	0.000694350728352129	0.0185316006388733
ICA1	0.573554303301827	2.65480517150881	14.7660260692597	0.0001217086527392	0.00615325039371018
STEAP3	0.5745632211087	2.7533702804202	9.50043272298669	0.00205423446081208	0.0345043480839213
ST7L	0.574915165979113	2.92717003776253	28.7315107510084	8.31398824842835e-08	3.90373015733654e-05
GSTO1	0.575336792906954	6.13962875418836	24.4127122132234	7.77539303128708e-07	0.000173656140624042
TNFRSF12A	0.575722794476405	2.30261552753891	12.8740051432112	0.000333177794948211	0.0117067933929404
ADM	0.578091055265987	6.76114247589088	9.49009360757172	0.0020658428069473	0.0346420703039579
RRP12	0.579266137596521	6.54723582462077	16.7763836714582	4.20534351367229e-05	0.00297802792933364
SEMA4A	0.579511302583597	8.33293616893774	13.9065701703479	0.000192125695804091	0.00828424924102907
XKR7	0.580180862377978	0.47732575619339	10.674258670418	0.0010863671712039	0.0240324151129808
RELB	0.583932087396815	5.52113220499058	14.4338383504338	0.000145170256492103	0.00682529875018648
TMC4	0.585349359994903	3.26997551561539	9.22877805220509	0.00238240589807498	0.0375058229841021
TOR4A	0.586980297126731	6.13275719845546	23.2073185774047	1.45442769229424e-06	0.00026392668230525
CTSA	0.590591361498881	7.86663535551283	16.2421191855818	5.57409716200726e-05	0.00363468019348676
KCNQ4	0.593575040938413	0.147509702435635	11.8973625207458	0.000562134838331497	0.0164375640608172
PLIN3	0.593842198289283	7.07656236843278	18.105913826255	2.08951455786793e-05	0.00183048680491844
PTGER2	0.593933620084933	4.94950115447278	18.5301852372722	1.67234706564364e-05	0.00160324442274251
FLOT1	0.595026496006726	8.83052036545709	13.3250444585358	0.000261884700859876	0.0100236245956236
PRSS27	0.595359729099373	0.823583975714827	13.2745291073116	0.000269036454967248	0.010182303371982
MAST4	0.595700606613668	3.82021946689513	13.5538405263702	0.000231816593198131	0.00932659175847826
VOPP1	0.596449602707641	6.44490478656581	28.717248154125	8.3754442905191e-08	3.90373015733654e-05
C17orf103	0.597093399612037	7.74636149476214	16.3187942045723	5.35304000631395e-05	0.00353231120416638
FERMT3	0.597427806434581	8.77669710396874	20.0374424952903	7.59405665200216e-06	0.000913263949084568
RP11.514O12.4	0.597435203146703	3.32732367744039	10.8866973780745	0.000968573777358262	0.0226528117963513
USB1	0.59860263255244	7.50203281340667	19.1648435033751	1.19901455882816e-05	0.00127435477865315
KIF24	0.599391453903861	0.679528860822256	16.0588407894263	6.1404263829396e-05	0.00389365048564637
HPSE	0.599851994392127	6.02583923099411	13.0105655780243	0.000309738377024893	0.0112614003124399
ACSS2	0.600020730934833	5.72968064788245	27.4478053651266	1.61391916273928e-07	6.12006913462025e-05
LILRA5	0.601199455461393	7.97497813787935	9.53649117586468	0.00201426453630378	0.0340446353025731
ZC3H3	0.60599138688767	6.93505450887311	12.4519622341029	0.000417552922606942	0.0134277620238346
ZC3H12A	0.606946005037599	5.73977544129912	24.937782535989	5.92105656533976e-07	0.000154281479017904
TRPM2	0.607527839909781	6.23820215213884	11.0126230817868	0.000904934937446405	0.0219155293639115
GAPDH	0.609943338649394	10.0953812574207	18.2584991157708	1.92863482675431e-05	0.00174738363121531
C9orf106	0.613003826786717	1.58283990429695	11.3664141595693	0.000747841160885988	0.0195008530168348
SLC9A1	0.613132921606127	6.45186860401752	22.1108393563071	2.57352494897673e-06	0.000398984486209397
RP11.451M19.3	0.613179997279294	0.349428864246808	11.153925594746	0.000838540408641705	0.0209367263700664
TIPARP	0.615255575703244	4.97379631536123	13.7366865633	0.000210306159798436	0.00881291214792457
CAPG	0.615340122817744	7.78969305769471	17.0737716217984	3.5955459916956e-05	0.00267331000104415
EHD1	0.616074585699481	8.81396928418495	24.5644332585859	7.18660183491013e-07	0.000169732522927586
GPX3	0.617138993858014	2.30228159415498	21.2020752197395	4.13316749366251e-06	0.00057144555198093
NHLH1	0.618842562293913	1.25231967386363	13.642515376151	0.000221121003756104	0.00913427496003873
CYB5R1	0.619019541699592	5.42553410549	29.1559588247209	6.67800409244335e-08	3.57167776775839e-05
MAFF	0.619173083622225	2.23789561121124	14.5111019553878	0.000139335968496183	0.00665142755854342
ALPL	0.622929675087524	10.9165549990135	9.98752205029734	0.00157604545374721	0.0298698235531231
RP11.47A8.5	0.622972042811155	2.31970254271548	13.040170113127	0.000304880402124978	0.0111501866363923
ATP8B3	0.624735347898083	2.83411120285659	16.6198267808784	4.56710849498654e-05	0.00316164145661859
CTSD	0.627065652513769	5.00018225549465	16.2277313521262	5.61658964940464e-05	0.00363468019348676
VAT1	0.627767829447144	5.56780374383464	18.3654783023011	1.82331705380681e-05	0.00171560628710971
SGTB	0.629180097550701	4.78685285425461	26.7199934255609	2.35175495742176e-07	7.96617795910663e-05
RP1.232L22__B.1	0.633034265383526	0.281085445275051	9.59910700202208	0.00194672018906146	0.0333320481234079
AP000295.10	0.635164412282871	0.0919710052486695	9.80997205658424	0.0017356814333954	0.0315350469223357
PPM1M	0.635556195492625	7.78304195333759	24.6317042454239	6.94005079710055e-07	0.000167916181428895
LINC01146	0.635583095392735	1.90375288370205	10.7527123500033	0.00104126598750201	0.023605816854707
IQCE	0.636193429250715	4.94313483920697	28.7558265605347	8.21025398517386e-08	3.90373015733654e-05
RP11.1319K7.1	0.636477875383921	4.56147035766426	11.961528005417	0.000543103144763422	0.0160992128346742
IGFLR1	0.637056363218923	1.43481789885221	9.67678647755589	0.0018661073178188	0.0326687886275047
KIAA1715	0.63749102821796	4.32112804499064	17.8834944967963	2.34849119996873e-05	0.0019723444276101
BMX	0.637968240120798	5.23998750875981	8.79146497804471	0.003026431153961	0.0424787201471708
INSL3	0.638166610622923	3.48760673022203	12.316468255332	0.000448979401915276	0.0141693437337361
HIST1H2BK	0.639731875931985	6.87086203966959	14.4626895437084	0.000142963422316869	0.00675718277946059
PLK1	0.641449170361447	2.67712123989911	9.78930757317816	0.00175529547987504	0.0316264408980321
ANXA3	0.641628145055416	8.70490760533404	9.72355896693031	0.00181920899340194	0.0322913568400881
FAT2	0.641710010090755	1.88164100990541	10.8215962390063	0.00100322958058688	0.0231313788778014
MAGIX	0.641747943827464	1.40297536389644	19.8880647432748	8.21113556296512e-06	0.000964862278195794
CLEC4D	0.641770116847212	6.4823842083014	8.97937962302623	0.00273043335671582	0.0401834377566201
STXBP2	0.644057801762622	9.08667664571839	10.5931914789013	0.00113504873595253	0.0245935293278244
OBFC1	0.649417662871703	4.55020022566613	30.2464040164262	3.80496046948406e-08	2.34339444187254e-05
PHACTR3	0.650067291859859	0.863660123920113	9.75693540374689	0.00178647466173041	0.031877358230912
TIFA	0.650271070241427	4.43029161013648	12.6354889621904	0.000378492200173169	0.0125488996351052
VSIG10L	0.651243950311845	1.30392680754069	8.69401278297455	0.00319256984646462	0.0437039877244022
PLCD3	0.653466221905235	2.1072734990831	11.1420747351258	0.000843914496014894	0.0209422688852341
CTSC	0.654488201982335	7.34012928360732	26.6439453909561	2.44616133054871e-07	8.15012834132329e-05
ADORA2A.AS1	0.657605810730982	1.98515613663564	11.1126477989127	0.000857409963642968	0.0211480583750967
RP11.968A15.8	0.658939343941491	5.74185848272188	9.91246949286995	0.00164162695596942	0.0305995233448711
ABHD2	0.659643897620618	7.40903603020797	21.6146245134617	3.33300753739062e-06	0.000483857465642335
AK4	0.661616941483226	-0.0591380466959633	9.69373742458144	0.00184897082094332	0.032591919310366
DACH1	0.661632523285109	4.37482334525371	11.5524048600082	0.00067661682892463	0.0183437239825087
RP11.212D19.4	0.66233549415303	-0.870851959980469	9.41186641115884	0.00215585672128924	0.0354208827837368
RP11.152L20.3	0.662717506528364	-0.370519005699848	9.94764772246101	0.00161055059151761	0.0302938047764572
HCFC1R1	0.663522586631621	3.95409440186198	19.3964120572568	1.06206406048539e-05	0.00115429892862594
ICAM1	0.664031367774468	3.5626604244306	14.1562036278658	0.000168241426754151	0.00762969462939813
LACTB	0.664527391598617	1.25171998834749	14.2505795102156	0.000160011530984883	0.00739107808121989
RP1.249I4.2	0.665008042683209	-0.289324535856715	13.5639193134	0.000230575130723438	0.00929803364449039
ALOX5AP	0.66593173827444	9.66725254064366	12.0483853036169	0.000518372616510599	0.0156080074932762
F8	0.666310544879363	2.62528398263743	19.9563742905357	7.92293753925143e-06	0.000947210485574977
CAPN8	0.666821512647961	0.00654270446065937	9.89245066746506	0.00165958204062456	0.0307749501766911
MOSPD3	0.667514602684519	4.5476778276965	18.2862908955703	1.90070087135767e-05	0.00174738363121531
SOCS3	0.668692544542602	7.79510030234069	8.42834121808029	0.00369417194031419	0.0474291538312986
SNORA40.21	0.668799777030841	0.364354510957943	10.7421710280077	0.00104721405510435	0.0236525343468679
FIG4	0.670272087293702	5.39398240438687	27.7852764502486	1.35553806296733e-07	5.50999111834959e-05
OAT	0.671133379631181	5.25269929771725	21.1335639080909	4.28359389042426e-06	0.000588241636682315
GDF15	0.671462976613735	1.67310124793663	9.6601626225855	0.00188306950315367	0.0328229027290696
AP001432.14	0.671485462787342	-0.599207040027778	14.3490567561544	0.000151855754788984	0.00707870724846629
PGD	0.671541251041926	10.1135634297859	14.8704876815987	0.000115150502877307	0.0059398954834477
RHOU	0.672402302607914	4.29157187770053	12.4523948238697	0.000417456226847685	0.0134277620238346
TNF	0.672823962664275	0.162442103676928	10.1684735586231	0.00142862504443565	0.0284939896006969
ATP13A3	0.673629579267722	4.73718572301255	18.8438126764677	1.41870552004432e-05	0.00143451596962094
FAM131B	0.673883984298006	0.631967330506099	9.88994426938208	0.00166184402434239	0.0307888039660298
RP11.517C16.2	0.674638222750479	0.47328040340899	8.86429885231161	0.00290801924635649	0.041574337843442
BATF	0.675311566932115	5.34929488811187	25.3024410632535	4.90088123120067e-07	0.000142293585918461
SLC26A11	0.67585648161627	4.01095775172705	25.0041882804957	5.72059139240326e-07	0.000150993895401564
GADD45A	0.675955040406574	5.88342893886619	8.62553274483258	0.00331483480681387	0.0446163593468113
LIPC	0.676950420462388	2.13246016343521	13.9807085157299	0.000184696002477963	0.00807260549325188
ARHGEF17	0.677033951298268	1.92853534642949	8.53985660475654	0.00347453004083324	0.0460318933742613
OTUD1	0.678601249419835	4.34471212971899	26.1510146651137	3.15731157432343e-07	9.72260612674991e-05
CD63	0.680077423253881	8.44902835429763	16.8543956544346	4.03597466214823e-05	0.00289848583157246
DYNC2LI1	0.680792947146559	1.38763858876344	17.6320390645339	2.68034576020764e-05	0.00213628812668471
CR1L	0.681417786256163	2.05557938917131	10.7094778912574	0.00106588103196346	0.0238458242721849
ALCAM	0.682240617407502	4.586510677504	20.2778629332044	6.69709861076877e-06	0.000829950196129661
NECAB1	0.683852065983376	3.01873620704236	9.98648035923601	0.00157693728297489	0.0298698235531231
CHRNE	0.684193606562568	1.12787335189062	11.3057179648342	0.000772687641003342	0.019728773386623
PLB1	0.684527725393998	6.79081012391067	10.6389813854961	0.00110728644848415	0.0242965339468961
CORO2A	0.685169621377001	4.79771833923308	23.9630439534776	9.82026934571829e-07	0.000200153841230685
CDADC1	0.688607208426856	3.62829916830032	18.0172809856696	2.18908728720283e-05	0.00190132521474831
KIRREL3	0.690300979995083	2.26225555088647	14.5710878556227	0.000134969595813826	0.00653124301266712
SLC25A40	0.690438198395208	4.60159534902866	22.5331883224762	2.06544170223966e-06	0.000349816976302658
PLP2	0.692582784361581	8.29227207879076	25.1581926278088	5.28148068956286e-07	0.000149084463242605
ENPP4	0.694572735580621	2.17985402082943	11.6255785777534	0.00065051002382238	0.0178420590069717
PIM3	0.695613924888846	7.20685204877591	30.3405184420172	3.62474455722796e-08	2.30216588690941e-05
GADD45G	0.696024616246415	1.40739063093707	13.6249812138308	0.0002231957177861	0.00915150351917986
PRDM5	0.696498479997021	3.43286161652793	8.48212420559646	0.00358653075260724	0.046859240436311
RP11.502I4.3	0.701570501201359	-0.756740249516469	10.0036991137812	0.00156226107211691	0.029841535742203
TTC8	0.701836541355127	1.40436199641725	16.2835932932723	5.45340941784047e-05	0.00358689621385727
PGLYRP2	0.703000945767836	0.695273669461433	14.593652475583	0.00013336300516857	0.00649992737900725
PVRL2	0.704844969702344	4.40232296315124	8.67405546271323	0.00322772101526707	0.0439385143431265
CIT	0.70686572237643	1.21167518366372	8.48161696167833	0.00358753090527947	0.046859240436311
MAP2K6	0.707085119091692	5.72483181108284	14.5100086802005	0.000139416853962778	0.00665142755854342
KIF11	0.711572856970551	3.29039104302643	24.1401239158334	8.95743597766473e-07	0.000189636384177144
RP11.439A17.10	0.711664983404208	4.06827387896004	9.70813806729609	0.00183453789517862	0.0324218679840089
CACNA1E	0.712880615295845	5.67808541453469	12.9304542877138	0.000323279318133281	0.011466542516127
ROM1	0.713049676871923	2.00794818641219	17.0791946103196	3.58529328601098e-05	0.00267331000104415
PHGDH	0.715531863341528	2.57765774425488	9.3104613344309	0.00227849102851085	0.0365182415914733
NLRC4	0.716568916397371	7.26333843939598	18.0360107170586	2.16765593769397e-05	0.00189079138530868
VNN1	0.717085669328044	7.97235646060472	8.72399790558279	0.00314048633018603	0.0434314760805379
AP006222.2	0.717818413158744	2.92465907155117	10.8779687370618	0.000973149160942417	0.0227075586073406
RP11.219G17.4	0.719538196772204	2.38610302619672	10.7632570995617	0.00103535016980661	0.0235637814682526
SFXN1	0.721181439052177	4.77508504535126	15.2851723449614	9.24392816037776e-05	0.0052829477494141
ADM2	0.721264991031676	1.70226357818655	25.0575475529446	5.56445214725792e-07	0.000150993895401564
APCDD1	0.721940850503709	1.86261332322	9.15493549854506	0.00248048121520139	0.038302788349484
FAM151B	0.722183749917719	3.26843217694635	21.3692223946263	3.78803579960662e-06	0.000534639163827812
OSCAR	0.722755093629305	8.06333302435007	23.6179690922671	1.17485283534046e-06	0.000223156159116444
AC005614.5	0.722988449425457	0.138955575736587	13.3341005713073	0.000260622977001911	0.0100236245956236
LINC00398	0.724753196679298	0.842279058384388	11.7741868339879	0.000600577424926441	0.0170476753969343
TK1	0.724911245523091	3.65415173894231	10.8626356127446	0.000981239469301908	0.0228177471099451
EMILIN2	0.728789011165105	7.41883442109032	17.6753018984002	2.62006604497784e-05	0.00211076128987301
GNG12.AS1	0.729857571974475	0.144966678787524	9.04601727952256	0.00263267699108996	0.0395758337033375
FCER1G	0.731455310857163	10.1798381562396	18.5954195450455	1.61608385350789e-05	0.00157154489180356
NAPRT1	0.731815461986945	3.53665606361827	11.739247643612	0.000611957568394827	0.0172926332853041
NEDD4	0.734698062224266	3.71217026357156	13.6469485221225	0.000220599540393996	0.00913129339911928
NAIP	0.734804555069706	6.52057646428596	15.5380747309305	8.08601025422137e-05	0.00480526527505249
ATP8B4	0.737120472295008	4.86065340461986	14.9699765845087	0.000109235416950361	0.00575155599507547
SERPINB1	0.737551343762699	9.43465104271589	17.8306857100079	2.4145768568891e-05	0.00199137153343803
HYAL2	0.74206236721452	3.51241085090469	35.8712639846797	2.10794846652149e-09	1.94736111970831e-06
ZNF385D	0.744007759092337	1.44251716893497	9.79285344285816	0.00175191396363782	0.0315935220913709
LMTK3	0.745049486916454	2.66100273735299	28.6997886813034	8.45129536128753e-08	3.90373015733654e-05
B3GNT8	0.747042714051529	5.42088914016515	22.8512263077261	1.75037613279238e-06	0.000306677970024762
GALNT2	0.747620709685727	6.01175502411507	16.3909060458978	5.1531875681724e-05	0.00342698229470133
TRMT6	0.750529742775514	3.82249486008229	21.9662484807449	2.77487615705232e-06	0.00042087002250695
TSPO	0.753000452781571	8.97774286963132	20.0988343057123	7.35414852806473e-06	0.000900395871592696
CTRC	0.760218063950281	0.907144423310447	13.5507298365722	0.000232201113451584	0.00932659175847826
RP11.6I2.3	0.762310114753269	3.47804682535516	11.8374136041042	0.000580524028435563	0.0167489633377936
ACER3	0.762950454063844	6.06707751864211	21.2122853150892	4.11120820662965e-06	0.00057144555198093
GCLM	0.763095805584003	4.18159944610148	19.7406821459048	8.86930620411863e-06	0.00102411769678453
SLC7A5	0.768078984899598	4.96279620509961	10.8237936119433	0.00100203963305467	0.0231313788778014
NXT2	0.769035931660347	2.59984037259406	24.7128344360037	6.65395917852989e-07	0.000163562180913628
CDKN2C	0.772584117392938	3.08731264064986	18.9124157644131	1.36859052011107e-05	0.00140480978438068
CARD14	0.776061392220895	1.72593439200536	21.0255269223841	4.5320472904274e-06	0.000618183416984204
TPTE2P6	0.776096819551793	-0.479573534863222	8.5951804798903	0.00337053808099086	0.0450973113614603
SH3RF1	0.777212685593129	1.65545626773841	13.8160952286803	0.000201601775052937	0.00860788755499138
POTEG	0.778672458578373	-1.9177848859365	10.7844572898241	0.0010235590971363	0.0234002419462295
RP11.307E17.8	0.779556185737763	0.853889771425278	12.7511504356285	0.000355790258418794	0.012097554373276
GRHL3	0.779975463549851	-1.01432949522557	9.0360502255662	0.00264706937915424	0.0397040871305762
E2F2	0.780305218442467	5.44533581465852	15.0098630129123	0.000106950743747299	0.00569022752858668
AC006960.7	0.780714830564951	3.56196240200244	12.9591296768587	0.000318365146216099	0.0114123972749552
FAM65C	0.784311302807035	3.63564557182599	14.3649530831472	0.000150579044843816	0.00703532990208212
RP11.797A18.4	0.784323015152871	1.73124896902454	16.6277397511329	4.54809437128586e-05	0.00316164145661859
SLC4A9	0.784774167681206	-0.813837994052654	9.50715062759855	0.00204672733735811	0.0344351708646244
RP11.533E19.5	0.784971001637272	-1.79146985512324	8.81035860856163	0.00299525159409367	0.0422160148393618
PGDP1	0.786739196192593	-0.87957365177434	9.55116327249767	0.00199822741477063	0.0338998113337214
CSF1	0.787472964533214	4.11144924957417	17.8186205332345	2.4299357424357e-05	0.00199137153343803
SGSH	0.790038106388664	5.51209164052451	39.6635506955542	3.01704066047113e-10	4.08788895889435e-07
RP11.295M18.2	0.798705065929707	-0.990428926623722	11.2682083561802	0.000788457898291798	0.0200307729061031
RAB11FIP5	0.799402042287483	0.908127412293458	14.1958874669923	0.000164730148444446	0.00752354053255037
FSD1L	0.801637715500966	1.18048837736067	17.8396005490583	2.40329102559872e-05	0.00199137153343803
LOXL1	0.801921610662106	1.98616263164278	19.684603140106	9.13343014302689e-06	0.0010428530012746
ICAM5	0.806992949715116	2.09920554113578	15.5323268004538	8.11063304778312e-05	0.00480584565781762
RP11.281A20.1	0.810411419561778	-0.289984602942163	9.91637065844182	0.00163815093882007	0.0305995233448711
AC074011.2	0.810952525955162	2.43553662873713	11.4982382311096	0.000696621870109189	0.0185316006388733
CHRNG	0.811770574281881	-0.684025278603547	14.1390100579947	0.00016978604936135	0.00766829259382237
SMARCD3	0.812553617602909	6.29256123439896	18.7998686705373	1.45177121313379e-05	0.00144636265371231
SLC2A14	0.812893374410674	2.93323533909058	15.1066943619402	0.000101602350596881	0.00563127752408934
GYG1	0.813078869300713	8.2577398021545	14.107014919304	0.000172698526680583	0.00774817849063173
FHDC1	0.813198641047615	3.02238977545418	10.0410767469911	0.00153087693859258	0.0294414249558867
FSTL4	0.814052193792139	2.57008359124749	9.30394434000682	0.00228661025485817	0.0365641753105724
RAB3C	0.816844167760173	-0.825214620996399	9.9846401973367	0.00157851396107883	0.0298712455725941
UPP2	0.823837143831794	1.71221149210637	10.3495716422631	0.00129504733770423	0.026694261756086
CENPE	0.824712376763721	1.65615228915473	14.618545054542	0.000131612989160916	0.00643005382621746
FKBPL	0.827355357631323	-1.00851450024602	10.2059235964083	0.00139990264948063	0.0280840076127929
TDH	0.827672669978273	-1.08853432212919	14.5497112740993	0.000136509570076092	0.0065589137168475
CMTM4	0.829986164062556	3.22217916257012	21.7358386500612	3.12891000479433e-06	0.000464174941149196
DDAH2	0.833409906725561	5.88509704757376	22.1118138078307	2.57221893041646e-06	0.000398984486209397
NRIP3	0.842956193173212	-0.474545929362863	10.295259485835	0.00133372397332595	0.0271881705455132
S100A9	0.845155348363751	14.4401709688436	18.3970421369595	1.79336150507758e-05	0.00170319061818677
RP11.497H16.6	0.84577078747006	5.37385892330609	10.3892475751928	0.00126751264683851	0.0263673766984093
CKAP4	0.850467457742113	8.28972169338325	23.9575852895286	9.84815199914805e-07	0.000200153841230685
IFITM10	0.851121391295254	1.76166684141996	23.6200394644332	1.17358947830885e-06	0.000223156159116444
SLC39A8	0.852026817706507	3.89603248946395	19.5352373708408	9.87609890568906e-06	0.00109352409153815
ATP2C2	0.853712874240408	2.71826276086002	9.08480397772206	0.00257742107468593	0.0390048443201167
SIGLEC18P	0.85718114976061	-0.648248623427902	9.01992814578725	0.00267051890973166	0.0398499459041014
STX1A	0.859591116003188	-0.0456171887978506	18.3219551474172	1.86544874298342e-05	0.00173914588313738
LYPD8	0.859643625565029	-0.515484824587034	9.55921676362061	0.00198947975665055	0.0338361393926074
BCRP3	0.860968786146184	-0.738204898338021	15.754304800561	7.21236315441071e-05	0.00437564384329084
STOM	0.862203154279429	8.25394656381729	14.6253556657458	0.000131138225396005	0.00643005382621746
TMEM92	0.86251125741751	2.32751253364503	11.8616998390992	0.000573002192893408	0.0166367093833795
AC015969.3	0.864215337309034	-0.620192310234508	9.15634225994002	0.00247857503273878	0.038302788349484
ADCY3	0.864233559704117	4.88024659618368	14.806282217079	0.000119137957979383	0.00605339964493246
TOP2A	0.86674441339338	2.77880391348279	11.9348474952345	0.000550936376940124	0.0162043862878887
LPP.AS2	0.868621784896137	0.597097138274614	23.3132857917691	1.37645924031463e-06	0.000254319614546859
EDA	0.871380007579098	0.723369956137987	10.8627660042488	0.000981170384114104	0.0228177471099451
GLTPD2	0.872921473874821	-0.669596558448091	13.7533667866588	0.00020844687475097	0.00881291214792457
RUNDC3B	0.876932347867249	-0.507645570278547	10.3184718556836	0.00131705296856119	0.0270204507620803
RSPO4	0.881258508485415	-0.816604641123779	13.4370154175383	0.000246707799740763	0.00960922354710177
CST7	0.881506677286052	9.64143514209261	15.0749811591856	0.000103323683713944	0.00563127752408934
DHRS9	0.883153235571735	6.55930667112897	12.2522419811495	0.000464699485932405	0.0145524689554549
ATP9A	0.886543503182651	4.85633725254958	11.102352330037	0.000862182899723123	0.0212351275053867
LAIR1	0.888514143693561	7.33517609610247	27.4332924831305	1.62607623139881e-07	6.12006913462025e-05
CD82	0.889102045716684	7.5856233950665	42.0454158004559	8.91780045069736e-11	1.4456280311582e-07
MIAT	0.890167491199966	3.37116107636114	18.2436973088764	1.94368029770102e-05	0.00174738363121531
SLC2A1	0.891565881587404	6.22276727819752	14.9127154231451	0.000112601465017647	0.00586797993594529
OIT3	0.902638232399573	-0.567392991326672	12.6845325029117	0.000368692760392745	0.0124267191744977
ZKSCAN7	0.90443486952565	-0.672378868818414	15.2916010021949	9.21252171854608e-05	0.0052829477494141
GBA	0.90808812616439	6.91094014098751	34.4432590479666	4.38860070973193e-09	3.43053541633046e-06
HBEGF	0.90839057003992	1.24744716853712	20.9852270225169	4.62838520365114e-06	0.000623276142347698
HGF	0.911187912290674	4.20434851042406	12.7899492029029	0.000348486581758416	0.0120430844516542
CTC.325J23.3	0.914219643734567	0.0657562470806666	22.5359413095876	2.06248388648436e-06	0.000349816976302658
HK3	0.91768958281703	9.9333231510312	24.8131981274525	6.31635040169213e-07	0.00015848580933826
DHCR7	0.918382157235886	3.5832168617844	22.9162784510569	1.69212755967152e-06	0.000299050439328383
CFH	0.923341671359389	0.355644587765672	10.0545949750596	0.00151968424151197	0.0293314933755834
S100A8	0.929426218253581	13.0045071708848	17.062367665572	3.61720256980487e-05	0.00267331000104415
MMP9	0.932786086364157	9.83974275151228	13.6010459270091	0.000226059541228664	0.00920728279745764
TNNT1	0.934721427367499	2.98954466384516	8.30637208533668	0.00395062253892626	0.0497367232970628
RP11.351M16.3	0.937745498764146	-0.383748635984049	9.75832502845248	0.00178512478862141	0.031877358230912
TTK	0.942748837518132	0.329538541405363	10.4841679965304	0.00120401825714207	0.0254900698522452
Y_RNA.647	0.946562474481855	-1.46776310570783	8.92876343424082	0.00280714334427532	0.0407226133683452
ASPM	0.946826342301198	1.4028394515094	11.7314142363818	0.000614538750795804	0.0172926332853041
IL10	0.948504220943948	1.76515227446732	15.0971400536613	0.000102117880773372	0.00563127752408934
UPK1A	0.94865397519709	-1.87350927254507	9.96920427197129	0.00159180272641369	0.0300243033333236
AC007879.7	0.951306490614777	-1.72510041063163	9.34863811545043	0.00223151229734974	0.0361283980348058
FAM110B	0.953793205432563	1.74263414169441	25.0170831613716	5.68246064573608e-07	0.000150993895401564
FFAR3	0.955834808895872	2.91740423093819	9.71252224611311	0.0018301666010222	0.0323926799197719
TXNDC2	0.9591571907591	-1.7648687798063	10.5322887575851	0.00117306846360263	0.0251227012162907
LAMB3	0.959249227976999	0.714833654543358	13.9454595594607	0.00018819164481311	0.0081726645067984
C19orf59	0.960672412789292	7.37046283743022	16.7366464995233	4.29434396805912e-05	0.00300959471747702
DYTN	0.961166281320709	1.94064954419728	11.2909082047302	0.000778875707390746	0.0198121024743548
NFASC	0.961843179684358	0.0860092078228252	13.4709384587934	0.000242287094065796	0.00956163669862765
ALDH1A2	0.96286009131544	5.5879313512428	17.1206372005398	3.50790607968709e-05	0.00264653643507175
SEMA6B	0.963551096930047	4.16669573144673	10.4092874651875	0.00125383113815459	0.0261899938867975
LDHA	0.97343269687714	8.68020530913359	33.9742857755064	5.58452599950931e-09	4.05356808621526e-06
ENTPD7	0.977772360810912	3.17929016934633	20.4354278255744	6.16773852435218e-06	0.000783456986055835
KL	0.983877574786099	1.37552224332365	13.6851613123367	0.000216155696505466	0.00896560893015732
CTD.2587H19.1	0.985149138530633	3.25134533022618	22.2626916663443	2.37781905454646e-06	0.000384650528367998
FAM83F	0.987899006769238	-0.607948602599588	10.6747371339737	0.00108608620930178	0.0240324151129808
AP3B2	0.990662669097189	2.39417502614045	8.94069661781828	0.00278886341507849	0.0406421613146474
PCYT1A	0.996880781136474	2.96461804633662	24.2209202071062	8.58941961304326e-07	0.000185714217250523
SPATC1	1.00813672386614	3.92224020804087	18.8024267018703	1.44982537624954e-05	0.00144636265371231
UNC5A	1.0089744431187	3.74098465785286	21.540768022832	3.46386126775178e-06	0.000499287350395653
TCN1	1.01153794437632	5.19728513386789	11.6852059138221	0.000629990137189046	0.0175709414335588
BTNL10	1.01158004598175	0.486230741230208	10.4687423004716	0.00121411347365456	0.0256237198738892
MLK7.AS1	1.01202871521688	-1.73046689829451	11.3816386714417	0.00074173653393933	0.0194266150976584
C19orf84	1.01237216017801	-0.137636360191312	18.1898377412684	1.99942853572693e-05	0.0017822976122857
AC061992.2	1.01788812997772	2.21964710736961	23.7388252686853	1.10334129099919e-06	0.000217711732022016
GPR137B	1.01973221072097	3.97792712339646	27.0385137332415	1.99441814791018e-07	6.98871628243559e-05
AP000322.53	1.02005546583677	0.844510172470277	14.197264976532	0.000164609598913709	0.00752354053255037
NUTM2F	1.02158655390874	-1.31299668816063	9.76340393831315	0.00178019995251985	0.031877358230912
C3orf70	1.02941104026379	-1.85714028891204	9.50493561650036	0.00204919948881088	0.0344482468243113
SCARF1	1.03018991997043	5.1294043260166	11.7796372224373	0.000598821532069222	0.0170216067381467
RP11.65E22.2	1.03319078487021	-1.03918502287698	12.5458661749488	0.000397083761398656	0.0129812435089027
CCM2L	1.0355591642962	0.641560774446149	18.2358900938788	1.95166347316411e-05	0.00174738363121531
EMR1	1.03750368141156	6.86389244420316	29.5551377682351	5.43483993696178e-08	3.11470235347697e-05
TFRC	1.03768297156797	4.54960385256921	19.6397776796027	9.35021980262739e-06	0.00105574370704777
TRIM55	1.0390367591107	-2.23944947165959	8.56010157627742	0.00343610249015825	0.0456738698560996
RLBP1	1.03946625516364	-1.20491306830174	14.5418145061504	0.000137082919309078	0.006570927481221
RP11.57H14.3	1.04178286202326	-1.92682096367416	12.1260365502583	0.000497226856678312	0.0152193352938705
S100A12	1.04396297036056	11.1242982658514	15.8268708569785	6.94097618905782e-05	0.00424904819477142
RP11.108K3.1	1.0545071499244	-0.937356058299293	8.85386894911855	0.00292468292691235	0.0417131619695205
IGKV1.27	1.05795525267857	3.34297338805639	9.11758509782648	0.00253163942071352	0.0387447587248355
UPB1	1.06023294027883	4.06359091467743	39.1422259262867	3.94029091525574e-10	4.7107336800975e-07
KIAA1456	1.06140201311238	-0.807920866420795	11.4991449054934	0.000696282144680778	0.0185316006388733
TFF3	1.06383205427024	0.788955713772061	9.00118756928018	0.00269804226618832	0.0399963610634657
LDLR	1.06540098113925	3.52462460639499	27.3027656240302	1.73962415738052e-07	6.42838570447303e-05
TGM4	1.06939372806427	-1.34854115032826	12.939198154699	0.000321772808585565	0.0114342258719458
AP001063.1	1.07910110228095	-1.32967974228017	17.8460072166444	2.39521318497985e-05	0.00199137153343803
ATP1B2	1.07918577056853	0.747886738739986	9.27883073258373	0.00231817361843721	0.0369236368504058
ANKRD22	1.08045211424419	5.01647684415802	17.3758577120277	3.06697006301152e-05	0.00238824136247686
ELF3	1.08361292713212	-2.34554440635141	9.85546848132751	0.00169327673531662	0.031115873750972
SLAMF7	1.08913458421116	5.25954742399007	18.4304215784142	1.76222048835246e-05	0.00168147273264204
MS4A4A	1.10359708839994	4.75241363072171	21.3959992381449	3.73549850491037e-06	0.000530910990306283
CEP55	1.10448976789491	1.409423955295	12.6602459840833	0.000373513069193536	0.0124637755295305
GALNT14	1.10784627546846	5.67750200733662	25.0332368970965	5.63505266764347e-07	0.000150993895401564
RELN	1.10873374334129	-0.775732547912162	8.77344333786573	0.00305647894885833	0.0427353719537705
RP11.73K9.3	1.1089684724885	-2.04374106821865	10.7748814270349	0.00102886806752774	0.0234688154931917
RAB20	1.10941901076986	4.75816387735467	30.9598370025383	2.63423536789414e-08	1.78460665390268e-05
CMP21.97G8.1	1.11542556830055	-1.86476541803533	8.40913506257429	0.00373340239868124	0.0476020516629847
BAIAP2L1	1.11649039675639	1.23259344637707	34.9915655196699	3.3113660230784e-09	2.69200812212182e-06
IDNK	1.1186171665423	4.1533313364628	58.9435830802242	1.6225813867577e-14	1.64886720522318e-10
GPR42	1.12099445594368	0.147000170955135	8.98337314672904	0.00272447242876188	0.0401247664073598
LINC00629	1.12272935769113	-0.794647684888203	18.9606623150924	1.33441457318807e-05	0.00137668232413575
VSTM1	1.12557915427501	5.74196525841759	22.7118727146426	1.88201436872594e-06	0.000324153051101577
TEPP	1.12624392383054	-0.296787736046463	19.4776634981423	1.01782965978355e-05	0.00111818216245626
EXOSC4	1.12717660199461	3.78446648471005	29.8032737110426	4.78183842441736e-08	2.85841423934877e-05
AC079325.5	1.12991161836563	-1.11927569394751	10.5672641405873	0.00115107959925848	0.0248444105191595
CD300LD	1.13006844862048	0.827364826766168	12.9966020507945	0.000312056744936144	0.0113254308644325
CTC.490G23.4	1.13049815113582	6.4615903120876	9.62096269669865	0.00192368868356395	0.0331893453351051
PDGFC	1.13103089097664	3.35045030971526	22.3560967093394	2.26492882635905e-06	0.000374168382922058
FLVCR2	1.13225153414257	2.96540549074537	22.4327914926475	2.17626567906921e-06	0.000362544456241005
SPTA1	1.13311339616717	2.94334247470999	8.5379738443888	0.00347812589360246	0.0460318933742613
RP11.946L16.1	1.14732462556802	0.75885801701376	15.1261690137218	0.000100559635515298	0.0055993809101724
SLPI	1.1502783161638	6.23090664631692	14.0144847885725	0.000181407777401415	0.0079976825768034
CTD.3214H19.16	1.15294609165681	1.98925463343299	17.9466030541101	2.27189519752205e-05	0.00194826995757123
RP11.213G2.2	1.15375108578857	-0.539428503291148	16.0442271293173	6.18799993536596e-05	0.00389365048564637
RP11.10C24.1	1.15511532657944	-2.46491981858465	9.8721580122016	0.00167798581950501	0.0309468092519236
NKG7	1.15839733415938	7.04459070575335	23.9332061686997	9.97365190719262e-07	0.000200697526100775
LIPM	1.15847961166435	1.73190187236124	19.730013901941	8.9189545527879e-06	0.00102411769678453
CAMSAP3	1.16274860072447	0.704683283969201	20.4072942493133	6.25907713839126e-06	0.000790121017146981
PLAC8	1.16462995201184	8.12474387012304	28.1751747822102	1.10816846932582e-07	4.59641142256694e-05
TMTC1	1.16749138424712	2.75877391357441	8.68015939480611	0.00321692850305993	0.0438797683867048
KIFC3	1.17510636171275	4.36974271920494	31.2730845492851	2.24166026777292e-08	1.5710173545592e-05
COL17A1	1.18016081377882	3.3055065595717	12.6250373285865	0.000380614280553355	0.0125873770280052
CYP1B1	1.18115622404891	6.6367650354029	24.539316411389	7.28089149684101e-07	0.000169732522927586
RP11.439C8.1	1.18198165325608	-1.80781266720238	10.9771384226692	0.000922427534635355	0.0221078033183124
C3orf84	1.18443144642169	-2.60979546454725	8.30451612279191	0.0039546617224982	0.0497367232970628
FAM216B	1.18448961794537	-2.86708161399157	12.0442902854856	0.000519512628583521	0.0156191932889519
MROH6	1.18482875078901	5.38289078677563	35.3503940812306	2.75412836062393e-09	2.33228770005503e-06
CTD.3065J16.6	1.18737498529561	2.90155449530989	19.5306119005067	9.90004097830247e-06	0.00109352409153815
PTGES	1.18884118133144	-0.449816088909573	10.1346956501753	0.00145504266154815	0.0287948267315526
AC011524.1	1.19095162944014	2.62209655306676	14.940802550455	0.000110937538308479	0.00580393302646825
HIST1H2AL	1.19200939024224	-1.96137281052854	12.0206247679038	0.000526150624147932	0.0157424680703292
SLC1A2	1.19301130507987	-1.29157783970868	10.9554164856744	0.000933303922461772	0.0222373609848922
FAM89A	1.19366597460449	2.60314152815833	35.5881971592084	2.43760016440924e-09	2.15399068441102e-06
NAV3	1.19717436060623	-0.385727780122067	16.2383542071809	5.58518517839864e-05	0.00363468019348676
SERPINB2	1.19890516814184	1.01849352351577	17.3397256078395	3.12583628467001e-05	0.00242478994845929
CCIN	1.21093785719271	-1.93000189491789	11.2558185888985	0.000793738104394045	0.0200895806148251
PDCD1LG2	1.21691825679967	1.48281663866995	24.468157567144	7.55481468714789e-07	0.000172521408653476
STARD13	1.22190501143693	0.811303734494525	16.5615947008343	4.70951511130153e-05	0.00319053950406975
RP1.309K20.6	1.22283200464466	-3.1391884906724	9.46838341758217	0.00209043510583098	0.034816887306843
RP1.95L4.4	1.22330322744274	-1.80348344857575	13.7413505724569	0.000209784602840109	0.00881291214792457
MUC1	1.23294898031216	0.999751173072502	29.5260256517669	5.51708742005368e-08	3.11470235347697e-05
ANLN	1.23509417831589	1.32310148338034	27.7037983009768	1.41384833256944e-07	5.63432421787085e-05
LINC00884	1.23548636222811	1.49594553382713	37.3297502826175	9.97512514071259e-10	1.06702338610444e-06
SERPINB10	1.23588071081823	2.16808262520995	14.9942437366694	0.000107839622213434	0.00571882354817351
GGT1	1.2360040885592	5.12981916085501	48.0056559358226	4.24991438947332e-12	1.4395876675276e-08
KAL1	1.24794305646217	0.330733654718923	16.2487662772814	5.55457521543966e-05	0.00363468019348676
RP11.83C7.1	1.25360502052312	-0.402442438886565	12.7591338029407	0.00035427491891179	0.0120918825396445
AC007879.1	1.25660237778576	1.58961231822884	28.355166421851	1.00976956728159e-07	4.27553264279811e-05
RP11.114J13.1	1.25729015382085	-1.70762165478378	8.66233748530269	0.00324854309906594	0.0440743591090896
RHOJ	1.25993755554008	-2.62942675843963	8.58073167554848	0.00339738826731285	0.0453469181764688
HIST3H2BB	1.26306419045866	-2.01295400143862	12.0774798322583	0.000510345363351083	0.0154119749847659
ID1	1.26924225243915	-0.877750771658804	20.3123920111748	6.57732140297337e-06	0.000820107240454177
GJB6	1.26937056217103	-0.167634946837726	15.3470020000203	8.94627761899712e-05	0.00519497560938564
KCNS1	1.27170108541396	0.617121471944915	19.9432310338866	7.97758877825377e-06	0.000948166750463331
CD177P1	1.27357015975238	4.29898868085757	12.5287282679518	0.000400742471100512	0.0130315039722349
RPH3A	1.27755534800584	4.73862636079033	16.5793271977677	4.66568380665113e-05	0.00319053950406975
TFPI	1.28635129630359	-2.02436701648941	9.2129736041631	0.00240306050725077	0.0376559766764569
RN7SL721P	1.28878633437841	-0.907775641279473	20.4573848342982	6.09738328664563e-06	0.00077939130765903
RP11.138E9.2	1.30393491586488	-1.46646043241104	12.2342368582414	0.000469205308233689	0.014592075618455
VWA5A	1.30594291351762	3.66396086093473	45.5611031890142	1.47950625273257e-11	3.75868563506709e-08
NDST2	1.31211037651425	-1.35303441457953	10.7566561674715	0.00103904943454917	0.0235951292824327
AC072061.2	1.31426382962333	-2.79055155955097	8.35549314500925	0.00384523094857156	0.0486615652545258
DENND2C	1.32074068970639	0.695801728658007	22.7503459662121	1.84470926174009e-06	0.000320443342184663
CD177	1.32524989548348	9.13005742813692	14.2706703239092	0.000158312563498808	0.00734599210171181
RP11.465L10.10	1.33371490200263	-1.61014304466029	16.4648922309988	4.95593404567868e-05	0.0033242377407384
SIGLEC10	1.34571530731915	7.18615874279647	46.5037609115894	9.14427761053988e-12	2.65497568795161e-08
NTSR1	1.3510243884401	5.19927141680346	28.7171272299174	8.37596728160609e-08	3.90373015733654e-05
RPSAP52	1.36074284213623	-2.22492903172083	8.94279239230191	0.00278566548942775	0.0406421613146474
LDHAP3	1.36094195765947	-3.24976411043332	13.5699214279877	0.000229839000628556	0.00928677504726594
RP11.164P12.4	1.36220677833075	-0.906129336773987	15.2310371689906	9.51270951521788e-05	0.00538541248432558
LINC00035	1.3638536348391	-0.172332987094297	12.6206397579075	0.000381510738498878	0.0125873770280052
ITGA7	1.38164712501013	5.47457999554966	18.1697834612982	2.02059404804943e-05	0.00178550232315463
GBP5	1.4197090404278	6.06318262826307	15.9209419407194	6.60439109321816e-05	0.00409054240519435
IL19	1.42972157645501	0.0635592489864919	25.9315178984095	3.53746040116078e-07	0.000107306485362973
DDN	1.43040449065147	-2.87352661163606	10.0313825443384	0.00153895482627616	0.0295072810275817
GGT3P	1.43662192166184	-2.79830739303252	8.62700526530561	0.00331215632065066	0.0446098509349927
CTC.448D22.1	1.43821760644453	-2.33558205820529	10.2077593243329	0.00139850986072368	0.0280840076127929
SLC51A	1.44114876276736	0.694716467427071	17.4057509164427	3.01911123310697e-05	0.00236001602698716
DEPDC1	1.44529112293383	-0.91368054105888	13.6907411997822	0.000215514390076491	0.00896560893015732
RP1.34H18.1	1.45134675510263	-0.947102313382173	10.9979087210528	0.00091214749430712	0.0219664533251872
ABCA8	1.45371762762423	-2.66190161833479	8.56262360702645	0.00343134571341157	0.0456404910205346
RETN	1.47330136047907	6.92377516896937	20.5443982763601	5.82640415954568e-06	0.000754241007252271
OPLAH	1.47501232708754	5.83604122419603	50.2723193350679	1.33823954583493e-12	6.79959513238726e-09
RP11.142A5.1	1.50026817861546	-1.29991457526465	8.47119677442103	0.00360813966971181	0.0470075837482198
CYYR1	1.5191133302418	-2.10891556079604	9.99463663425468	0.00156996804650525	0.0298484851049324
ASS1	1.52004594922829	-1.76699597732789	11.9132018632642	0.00055737513879486	0.0163464535654643
ITGB4	1.5321520733541	1.50927610651405	22.2371153311332	2.4097037594797e-06	0.000384650528367998
FAM20A	1.53537153492389	2.6818379103662	42.1285990020843	8.54641320894391e-11	1.4456280311582e-07
ADAMTS3	1.55159596589743	1.57920661228576	19.3680260388219	1.07796861313845e-05	0.00116535287730988
ADRA1D	1.55632904437329	-2.71158551292048	10.9484024668418	0.000936843532463246	0.0222630553061851
AC010980.2	1.56300153403972	-1.02659844752731	27.1907954405735	1.8433418268789e-07	6.69001415883693e-05
LGR4	1.57015031584607	0.513326236630637	24.0157357968943	9.55515837103822e-07	0.000198162284421409
TDRD9	1.57156176720122	5.9823266687505	44.2510569608811	2.88848390199061e-11	6.52283853600635e-08
HSD3B7	1.57400377412682	3.40263896371448	55.1894946579016	1.09452165232893e-13	7.41501935397776e-10
CHRND	1.58301203137355	-2.01079730662142	16.8603631528708	4.02330473540866e-05	0.00289848583157246
KLF14	1.58431441276803	1.24595877512836	23.1194489936965	1.52242956814534e-06	0.000273821757017575
DLC1	1.59159842844934	2.0206051281879	25.3248773539076	4.84420579502616e-07	0.000142293585918461
RP11.476K15.1	1.62852539299846	-1.43643522271144	15.6363294395832	7.67655047896592e-05	0.00460230713671101
LINC00885	1.6435150035197	-0.402259010125697	23.6240087253735	1.17117121335494e-06	0.000223156159116444
VCX	1.64647061333534	-1.86109132941715	10.7172503890515	0.00106141285251046	0.0238103254022325
GBP6	1.66002881523973	0.696902917158651	15.081944375606	0.000102943235903549	0.00563127752408934
CTCFL	1.66596778463309	-1.14778556378951	17.8206035159895	2.42740469482221e-05	0.00199137153343803
AC002398.5	1.67237782606368	-2.06246290871883	10.7985278605354	0.00101580842676761	0.0233280118255648
ANKRD34B	1.67480108374637	3.51645776144631	39.317887997831	3.60126965147457e-10	4.57451277478557e-07
ASPG	1.68541315818269	-0.957188440744703	23.6740736197944	1.14109487798551e-06	0.000222996272117091
ECSCR	1.68804307398412	-2.29085811089129	16.6091433996886	4.59290651255289e-05	0.00316427904952966
RP11.12A2.1	1.69309932255813	-2.29682545964387	11.6359489918218	0.000646893308215786	0.0177908790205381
LINC00935	1.70270325826288	-2.10411678723758	8.92108857052108	0.00281896438478174	0.0408358033900955
RP11.118B18.1	1.70860006458869	1.71882963515102	26.3284970965624	2.88007602229331e-07	9.00533308878295e-05
TCTEX1D1	1.70983752662264	1.54289601247319	18.3331337263082	1.85453510746693e-05	0.00173693877991511
OLFM4	1.74811233061996	6.9534618535595	14.5878286462723	0.000133775806563711	0.00650044288021713
CAPN13	1.78035045818011	1.80818422092051	34.1367112469525	5.13728696614627e-09	3.8670451962947e-06
CTD.2186M15.1	1.79795048352572	-1.00043699497192	15.7804636975748	7.1133234792761e-05	0.00434147706885308
MEIS3	1.81040447026642	-1.59201903256967	15.3318692679346	9.01822380513376e-05	0.00520699944930507
CHAC1	1.81285842208714	-0.999207054230103	26.3292677929239	2.87892698801613e-07	9.00533308878295e-05
RP11.1033H12.1	1.83179119499308	-1.48754885571178	18.2506598050851	1.93658855544507e-05	0.00174738363121531
XCR1	1.83724652442311	1.24769946817778	24.0784636484853	9.2488935303406e-07	0.000193788156815095
AOC1	1.8694444608817	3.21159588654781	17.1806648462455	3.39878142330588e-05	0.00260514983153937
AC093627.7	1.91956793581703	-2.09691930474025	18.8637748636733	1.40393582513827e-05	0.00142667958550551
NRN1	1.92536941960426	1.81590387145307	30.827738035655	2.81978388386226e-08	1.84868669856828e-05
LCN2	1.95144146612273	8.17741523156077	22.2401624344398	2.40588269722901e-06	0.000384650528367998
SMPDL3A	2.02455757745408	4.60470357862819	67.4999878821393	2.10688386046429e-16	4.28203075800761e-12
MMP27	2.0421155747613	-1.2149746511333	12.0859502398295	0.000508032023823919	0.0154108102271602
FAM83A	2.05793807942214	2.57532125168692	13.5839677388702	0.000228125531433061	0.00927284660169105
ZDHHC19	2.06541681062707	7.58258898710449	42.2655762770667	7.9682835694828e-11	1.4456280311582e-07
GGT5	2.08497599100178	2.41706866416112	28.4379327538512	9.67509334986773e-08	4.26868697597436e-05
EPB41L4B	2.20195889774996	0.638265752471538	16.9758705250886	3.78579058458026e-05	0.00276771251226652
SCN8A	2.25733732329067	1.34749386647385	49.8022412630816	1.70049603112583e-12	6.91217626732028e-09
GBP1P1	2.28813809389484	2.32891716473793	15.0644234996894	0.000103903221390155	0.00563127752408934
SLC6A19	2.30977825283484	1.86601321838353	10.9673524439312	0.000927311519135267	0.022163374121834
GPR128	2.32389855512016	-1.3778896537262	16.5668345660885	4.69652025759785e-05	0.00319053950406975
IL22RA2	2.54749034197171	-1.69928226823921	22.2269314340875	2.42251858055027e-06	0.000384650528367998
PCOLCE2	2.59116822433005	3.2656098697349	38.589286522758	5.23052471084927e-10	5.90584356796114e-07
CHMP4C	2.82929253793159	-1.091519548071	35.9203922068748	2.05546160001744e-09	1.94736111970831e-06
MMP8	2.89012796725754	8.81862860547641	40.3046788366035	2.17287973560818e-10	3.15440055332148e-07
PI3	3.18313990005652	7.20640567880704	41.9745769004201	9.2467842969182e-11	1.4456280311582e-07
