# Supplementary material for: Whole blood transcriptomics identifies subclasses of pediatric septic shock
Source: Crit Care. 2023 Dec 8;27:486. doi: 10.1186/s13054-023-04689-y (PMC10709863; doi:10.1186/s13054-023-04689-y)
Supplement: Supplementary file 3 — Additional file 3. List of Differentially Expressed Genes Downregulated in Septic Shock Cases compared to Controls. [file 13054_2023_4689_MOESM3_ESM.csv]

	logFC	logCPM	LR	PValue	FDR
SPP1	-2.25601384747641	0.821901918871895	16.3694914556955	5.21174036392733e-05	0.00345027397903776
HBG1	-1.993009539131	9.28060672733791	16.0448474870599	6.18597289840716e-05	0.00389365048564637
PRG3	-1.95580745291159	-0.813481640578557	9.44927524130848	0.00211232551982447	0.0349763705128809
CD1E	-1.79164082740231	-1.9592334300159	19.4580154156	1.02835377698713e-05	0.0011236700087896
ALOX15B	-1.77973295860897	3.94964734581205	17.2151444403577	3.33765021824189e-05	0.00257925486827179
GUCY2D	-1.67891200182349	2.26545849894168	26.7381581173724	2.32975090442356e-07	7.96617795910663e-05
RP11.240E2.2	-1.64975081460567	-0.98925150015037	14.5844867801976	0.000134013263472298	0.00650044288021713
IGKV2D.29	-1.62915682700484	2.76838367623217	15.3389497474283	8.98448859325457e-05	0.00520230046066399
IGLL3P	-1.6252856865503	-2.07132287407915	11.6181098669417	0.000653127405624012	0.0178897053799224
RP4.704D21.2	-1.60932178450398	-2.88147228007503	12.9625036397626	0.000317791916536947	0.0114123972749552
CTC.559E9.12	-1.60064145900212	-2.79861608800007	12.8043115226609	0.000345821454777282	0.0120144876015273
GPR20	-1.50028013521259	-0.655143903844623	8.82559842394605	0.00297033969262246	0.0420984546114776
RP11.64D24.2	-1.49509474999423	4.6855342747633	22.0382988196464	2.67263987211065e-06	0.000408411524517119
DGKH	-1.49381275244508	3.4973841408987	36.2696865571992	1.71815619755387e-09	1.74599032795424e-06
MEG3	-1.47883105452947	-0.106192629318561	11.3621288506748	0.000749568594214598	0.0195008530168348
KRT1	-1.45863620892175	5.73049123152146	15.0166509875226	0.000106566748614875	0.00569022752858668
KLRC2	-1.44004553017029	-2.47281300176396	10.089202594005	0.00149140630391186	0.0291465838415512
TMEM255A	-1.39835771678481	-0.265800358125572	8.61552046449043	0.00333310542231452	0.0447142142594854
IGLV4.60	-1.39267989051275	1.98195163157379	11.0555092048919	0.000884240573802966	0.0215768019786905
INHBB	-1.35931506502851	1.89830551560949	14.8313416864966	0.000117565372079284	0.00600351412597829
AIF1L	-1.35382059005581	-0.99236496113186	11.8097080893966	0.000589226701360577	0.0167735058706325
RP11.843B15.2	-1.3244692233138	-2.63943425294336	9.36924219137236	0.00220656725552679	0.0358883203032423
IGKV2.26	-1.31706081641157	-1.39010310225196	10.5804294945195	0.00114291104142236	0.0247335747003168
OTX1	-1.30728842916929	1.75132177497519	12.3072128734921	0.000451211232185773	0.0141956920788602
PF4V1	-1.29336867121202	2.63291568792415	12.9863102204829	0.000313776693554146	0.0113675535112201
LPL	-1.27930787321415	0.621130560541776	12.6477577340261	0.000376016392510758	0.0124871849042298
RP11.561P12.5	-1.27549267804732	4.15791244221283	13.573330199907	0.000229421986248378	0.00928677504726594
RLN3	-1.27466466700606	-1.68862445706717	11.8572140265313	0.000574384073570823	0.0166530412428722
ST3GAL6.AS1	-1.26449871597183	-2.94562844885177	11.013784221475	0.000904368240436916	0.0219155293639115
DZIP1L	-1.25968793590078	0.877686042484729	12.1261881958314	0.000497186424497852	0.0152193352938705
EPCAM	-1.24554590465772	0.787314043307472	8.951002439653	0.00277317366722099	0.0406021202520328
AC073283.4	-1.24025451542559	2.05664639041165	14.8454072577612	0.000116691871436781	0.00598900402798268
AC007381.3	-1.231858557702	-2.08184087561494	10.1041209597823	0.00147938140591372	0.0290959618838747
NFATC4	-1.22089242068786	-0.911059686525161	10.7607347783262	0.00103676214270132	0.0235695232530891
RP3.525N10.2	-1.21680883463993	0.988540504920532	11.7586620595046	0.000605607422848147	0.0171664787475115
SDK1	-1.20738017118692	2.86910525129287	19.8641447164808	8.31452297277468e-06	0.000971174510911912
BMP3	-1.19850664532754	-1.48634618121374	11.9562428166597	0.000544645862221844	0.0161126382879138
IGLV1.44	-1.17684884958515	5.34327027577604	11.3460764200146	0.000756075339379473	0.019575127640189
KIR3DL1	-1.17282247103459	0.0897223219486888	11.157392527863	0.00083697478492305	0.0209315048072593
MS4A2	-1.15916317823656	-1.87219766939183	8.64612975176188	0.00327756839152972	0.0443792804726516
PLVAP	-1.15058249355144	3.20286470794237	9.56180614440991	0.00198667544176196	0.0338223575317747
AL122127.5	-1.13135530473276	-1.44795867623196	11.8253650236147	0.000584292587377438	0.0167489633377936
IGHV3.20	-1.12951383815843	1.03319362166703	9.35985860879551	0.00221789254979557	0.0360035528610585
ZBTB16	-1.12456433446138	4.35037008396463	13.4659057457955	0.000242937857743569	0.00956873841236493
PXDN	-1.11941290634828	-0.139499958588912	12.6573855009975	0.000374084977022909	0.0124637755295305
AC007036.6	-1.10839983633329	-1.46353131523342	13.840165189884	0.000199035717193318	0.00851621456049892
PPFIA4	-1.09949543874841	2.35762676819609	28.3990259932343	9.87149615581554e-08	4.26868697597436e-05
COL9A2	-1.08434916217756	5.80674273112026	12.6683896226807	0.000371889703584555	0.0124518720521458
RP11.179A10.1	-1.08128781466102	0.102554058013972	11.0653483967323	0.000879560610560788	0.0215348901662365
DES	-1.07723795669727	-1.26230053657556	8.96531913690845	0.00275152631665655	0.0404041754378412
EPX	-1.05643873335487	0.435228363554585	10.8031233874179	0.00101328989443344	0.0232964975276756
TMEM252	-1.04764505639608	2.11989414977551	14.7238368481941	0.00012446274360677	0.00626133861649504
SMPD3	-1.04560484213422	3.04982053567991	14.0282982201302	0.000180080044833594	0.0079564061547782
AHNAK2	-1.03781982778632	0.582079545920903	11.6812757293002	0.000631322301872419	0.0175709414335588
MMP23B	-1.02895922737363	-2.07378627651347	10.4219474799347	0.00124526509902264	0.0260646425051866
ATOH8	-1.02870489756281	1.3118349351405	12.7740413980205	0.000351462680431044	0.0120457462345371
KLRC4.KLRK1	-1.02106072471891	0.578807094720468	15.560409020844	7.9910470832277e-05	0.00476275779822639
FOLR2	-1.01434765996584	0.875290581986116	17.1481576721386	3.45744596281251e-05	0.00263158699308057
PHGR1	-1.01153152298379	-2.2289182722698	11.2313745256695	0.000804260584530297	0.0203053318260792
PRKDC	-1.00573460177692	6.09896022037225	28.9903913970501	7.27381980095957e-08	3.79059265730006e-05
BCL2L2	-1.00366530512526	-1.62845486729736	15.3684110677676	8.84547695132194e-05	0.00516596188386974
snoU13.173	-0.999255830944522	-0.895888150160218	10.0186818656345	0.00154960328913685	0.0296363478859298
RP11.256L6.3	-0.995996727051398	2.83875304246606	10.0948275681532	0.00148686073133369	0.0291407497624165
CORO2B	-0.989752463440217	3.11998111421496	15.0672414563746	0.000103748217035967	0.00563127752408934
AP001053.11	-0.989664479053951	3.49837088592893	22.1368738397624	2.53885944196059e-06	0.000398984486209397
ACO1	-0.98403381539465	5.44704152216094	13.5754810455873	0.000229159253504152	0.00928677504726594
HMGB3P32	-0.968208847409565	-1.683928988295	9.81976966777134	0.00172645961893972	0.0314608404251332
ZNF608	-0.967203006285776	4.31690568017029	11.7018925379369	0.000624365624172483	0.0174547550834684
KLHL14	-0.955886921589847	2.44639134867363	11.8278681625728	0.000583507627177285	0.0167489633377936
RP11.433J20.1	-0.954585101509168	-1.57652454373315	10.0577235241023	0.0015171057258077	0.029310491304393
RP11.482E14.1	-0.953596574333442	-0.076763135563053	9.79818358932161	0.00174684328796858	0.031566287021792
PNPT1	-0.952986867411504	3.8966746771127	15.360753830303	8.8813977030048e-05	0.0051720781351252
LINC00865	-0.951523955067113	-0.5631731833372	16.2290087501268	5.6128038894466e-05	0.00363468019348676
SRGAP1	-0.948956162433151	0.898775367516315	13.4875295391967	0.000240154171421213	0.0094959015174411
RP11.87C12.5	-0.945315353994149	-1.32482936631033	8.69289659121897	0.00319452550481344	0.0437039877244022
C17orf53	-0.942706026456746	2.44843569080983	15.1979443106662	9.68087490523196e-05	0.00546055495404161
RP11.138I18.2	-0.941059702192548	-1.81629514287543	9.0896995207427	0.00257053101239291	0.0389876658924429
SLC5A9	-0.933806367404692	3.2589659784628	12.9230001679541	0.00032456922775464	0.0114768750176266
RP11.13P5.1	-0.92578419433654	-0.692695814061599	10.3696363688775	0.00128104777301094	0.0265288637931756
ZNF683	-0.917848871663262	2.12395146825195	8.43854703833722	0.00367349639495339	0.0473654476812326
TRDV1	-0.913779506771302	0.369972329280624	8.4865567608369	0.00357780296509295	0.0468526207877249
RPS26P6	-0.912802160925933	-2.34160409628993	9.83676390293111	0.00171058169130788	0.0313178748027296
DBNDD1	-0.903071780380364	1.40807194989372	9.2926141944389	0.00230079590680299	0.0367043767738335
MAP3K7CL	-0.89639962974155	4.41532478657886	18.1734215828655	2.01673768978522e-05	0.00178550232315463
KIF27	-0.894416987069564	3.04269458227093	15.2794487447063	9.27198078169722e-05	0.0052829477494141
KB.1460A1.1	-0.886951136054179	-2.05820433005848	8.51253818557375	0.00352707753447029	0.0464878883337057
GPR133	-0.884746513744736	1.02813057444471	11.8095775440328	0.000589268017694923	0.0167735058706325
RP11.344E13.3	-0.879443856891565	1.5946077664372	12.1749641133431	0.000484352314933685	0.0150060616596223
RP11.164H13.1	-0.876200530805528	3.08330649211436	9.73339580656324	0.00180949871372628	0.0321904346959432
PEG10	-0.865346633924635	0.325878676868157	9.06241680485881	0.00260916880208637	0.0392805531360025
TTC21A	-0.859724691113625	3.51799840252373	16.786787919706	4.18234870650235e-05	0.00297209982905433
PLD4	-0.855111846004493	3.31973065880374	9.03209019471747	0.00265280979788374	0.0397154324440922
IGLL5	-0.852943871810726	4.25986917099895	11.5973888332151	0.000660444843564825	0.0180418252484554
SH3BP4	-0.848799716142575	0.108954822816496	19.0316189864017	1.28570251894022e-05	0.00133319479566026
PID1	-0.837524896832266	2.11217020538865	10.4241428439806	0.00124378570509837	0.0260605161550714
TCL1A	-0.835141707218959	5.32392331922973	11.5973559996957	0.000660456503879689	0.0180418252484554
KIT	-0.834290203815363	-0.114116714761767	9.36928579491295	0.00220651476641096	0.0358883203032423
ARHGEF10L	-0.831516488939309	3.77381924110556	14.553263046654	0.000136252479415768	0.0065589137168475
SLC7A8	-0.81415093766438	1.47958481599319	15.6493329049305	7.62394696773772e-05	0.00458429284533436
THRB	-0.805265922473287	2.24176822933355	11.8255375988409	0.000584238435249152	0.0167489633377936
CD1C	-0.801557717927087	2.85679386334634	14.9041552647068	0.000113113560110648	0.00587959078181284
MYOM2	-0.798340245583531	2.45641499526802	8.98621407747299	0.00272023996194036	0.0400945863808908
GUCY1B2	-0.794022903217261	-0.836059877214967	10.7022814423044	0.0010700350194958	0.0238458242721849
FN1	-0.792947494145324	1.7872908914022	9.30964070410009	0.00227951180277448	0.0365182415914733
MYCL	-0.787629654291547	2.73306825252107	13.6922755574515	0.000215338379903613	0.00896560893015732
ENPP5	-0.784513468300861	-0.964344225798308	10.7038929022363	0.00106910342007221	0.0238458242721849
GNLY	-0.782388723544037	6.47020325585241	8.93861185858177	0.00279204823135047	0.0406421613146474
MFGE8	-0.780029089556809	4.59407725346165	13.3208907980966	0.000262465458589757	0.010026969887929
MIR146A	-0.779067859867838	0.177779622771039	9.96838491658465	0.0015925112671385	0.0300243033333236
AP003774.6	-0.77848431649928	1.38311500959847	12.8709576827246	0.000333720786707601	0.0117067933929404
VPREB3	-0.777597968615791	3.54922092662716	8.75429732552456	0.00308873359395862	0.0430558446938374
WDR11.AS1	-0.769261885791571	1.71748585074843	21.6516473642567	3.26929113965673e-06	0.000478022108794124
HS3ST1	-0.767905465494566	1.34891552563645	13.6307557847367	0.000222510289618302	0.00915150351917986
RP11.362F19.1	-0.761621982016767	2.28585466504056	8.51764515196994	0.00351719314406554	0.0463876920570979
SASH1	-0.758911928335094	1.88034102577802	8.49102108477173	0.00356903445270679	0.0467804329258259
RP11.402G3.5	-0.755138829422512	-0.575179215830078	9.90856207920417	0.00164511603055847	0.0305995233448711
PHOSPHO1	-0.753397140645234	8.20132632762101	9.60353473478696	0.00194203177727387	0.033307893536974
CD1A	-0.749853205429733	0.472853931137032	12.6941975512537	0.000366791970810244	0.0123831893932681
MS4A14	-0.748232291720424	3.76915569139898	16.3885137142293	5.15969583831238e-05	0.00342698229470133
LINC00996	-0.741229104341948	-0.256911821666658	9.23682211441982	0.00237196249422076	0.0373993527793195
PPARGC1B	-0.739548937434181	2.49952163677232	24.8702655429038	6.13209942556006e-07	0.000157089136345358
RGL3	-0.738282811884181	1.44948315126925	11.3172139710511	0.000767918450167817	0.0197060285116297
HLA.DMB	-0.737882328106313	3.50331058578816	18.7214608383589	1.51270382924335e-05	0.00148522669688608
PCDH9	-0.736916179730568	2.65248015151184	11.0401917452122	0.000891576398563987	0.0217270967918639
AL122127.2	-0.733137832021386	1.378175117726	8.88284724650178	0.00287862264115795	0.0413681792672053
OLFML2A	-0.724774106599167	-0.0928847266723081	9.12102059182475	0.00252688949239609	0.0387447587248355
RAPGEF5	-0.7232064359872	0.782574015825986	8.71307455115064	0.00315935924157649	0.0435696225479691
IFNG.AS1	-0.72132300184091	2.8264969053926	10.6463327569999	0.00110289376329705	0.0242965339468961
FCRLA	-0.720571280665399	4.60904420395886	9.86388853008732	0.00168554473778476	0.031001820136414
FCGBP	-0.71905553657603	2.5681721475654	9.63014094644841	0.00191409919223855	0.0331082144536649
CLIC3	-0.718137412120154	2.1415111237518	8.92195360533417	0.00281762951004629	0.0408358033900955
GPBAR1	-0.717471584528306	4.28008155680058	18.1535876431739	2.03785148519352e-05	0.00179295643225425
FAM129C	-0.712311812504101	6.39857247298596	9.85049524473079	0.00169786045083924	0.0311719203277839
IGHM	-0.711280318466824	10.1506746087329	9.17949167234292	0.00244741988124692	0.0380285639651854
GPR153	-0.711119079578165	0.53699756688523	9.3076893810466	0.00228194089850281	0.0365182415914733
ABCB4	-0.707453472697201	1.9245146144584	8.67160172242083	0.00323206989615761	0.0439388552304396
SPON2	-0.706210430242187	4.53513413838981	13.4465437556469	0.000245457961039735	0.00960922354710177
E2F5	-0.704621664312224	2.28868809409742	10.9673228006247	0.000927326353159994	0.022163374121834
EBF1	-0.70291172709796	3.53720138054612	8.46266470382035	0.00362510378730447	0.0471536387273457
MTSS1	-0.699733437360239	3.96707398255172	12.5764301933205	0.000390642185085068	0.0128261902579466
SLC29A1	-0.6991353096137	3.40602791877966	9.53569404880901	0.00201513955269609	0.0340446353025731
SOX4	-0.691709189472645	2.54537250123332	18.7220378855711	1.51224613865537e-05	0.00148522669688608
SYT17	-0.691154785800488	1.62597942136379	9.05057204912225	0.00262612639219079	0.0395065823796341
RP11.219E7.1	-0.689081793768049	0.684583051354261	9.26175257935108	0.00233989001016858	0.0371530660677079
PDK4	-0.687112038717089	3.83832307046781	8.66609805663244	0.0032418459754679	0.0440128774919236
ALDH5A1	-0.685655767165279	3.24445913054464	12.1316359277314	0.000495736133211048	0.0152193352938705
KLRF1	-0.679920768932141	1.84915988210662	13.6237747361359	0.000223339192359438	0.00915150351917986
RBP7	-0.679224338434294	4.88809025497735	12.676273726236	0.000370324854026824	0.0124518720521458
HVCN1	-0.679091827589563	5.73543856381789	20.9716162344615	4.66138425688103e-06	0.000623276142347698
ZNF469	-0.679070013253116	0.773625620798115	16.8995599019296	3.94107191948116e-05	0.00286065520326911
MMP17	-0.677505238699141	4.27201852582025	22.3409512866575	2.28286161593855e-06	0.000374168382922058
KLF8	-0.676835994288521	1.69728920214549	9.9450270554416	0.00161284499943333	0.0302952511723503
KLF11	-0.675245056603463	2.57105488367473	14.0962805928377	0.000173686890033753	0.0077753576058282
CDK5R1	-0.671958097348437	3.75110214028258	10.3810363693234	0.00127316209767593	0.026448289455992
ARHGEF19	-0.670223123752136	2.27486131438545	20.8419659260329	4.98780050347738e-06	0.000658260113199183
CD200	-0.668259576442713	2.40398678201396	9.93008169140677	0.00162599317623443	0.0304297286498974
C1orf186	-0.667990512612256	3.51226723025335	11.7315278026996	0.000614501251180682	0.0172926332853041
GPR68	-0.666658103859526	3.20644514658539	14.6214761185461	0.000131408454644905	0.00643005382621746
BEND4	-0.664620246443561	0.828631320021183	9.10426774747926	0.00255013786021202	0.0388619799884189
TPM2	-0.664399144732597	2.70217477687609	16.8107198668057	4.12993444949398e-05	0.0029451504474216
MTMR11	-0.662640087771256	3.66924345735343	13.4164639912332	0.000249425424524094	0.00967264472715717
AC074289.1	-0.662293717186609	5.99267589987907	11.3310960970648	0.000762198988293228	0.0196143767877089
FAM179A	-0.662228496346831	2.45684159666393	10.8987879098828	0.000962272064125078	0.022583391952977
C14orf159	-0.660961386496652	6.99802072418321	18.8160309906551	1.43952082228527e-05	0.00144636265371231
GPR55	-0.660688283677609	1.40984284762871	15.1889257582985	9.72722032643157e-05	0.00546055495404161
SAMD4A	-0.660204466834977	2.64341258280731	13.6177729195641	0.00022405431186921	0.00916233367088494
TRIB2	-0.659237117896684	4.99401735757314	10.6049175529762	0.00112787286785143	0.0245547273777249
TRIM16	-0.658956288371738	1.06416700496375	15.4011310147489	8.69362440162638e-05	0.00509190842474509
C16orf74	-0.657176590724756	4.07629908107101	13.1145376501366	0.000293013113741892	0.010847077709055
KLRC1	-0.656454524843262	0.749439930502127	8.7022523186984	0.00317817109945336	0.0436440198819528
SYT2	-0.655503444042904	2.42466458016799	9.16398890252844	0.00246823969092888	0.0382493668047548
FGD6	-0.655307958111832	1.92823625747479	15.5795307635836	7.91063532953859e-05	0.00472869860110418
RP11.1055B8.7	-0.654471103543281	2.26215344633986	15.6914235919086	7.45614924045125e-05	0.00449669961907808
KATNBL1	-0.654395121894965	4.95826687502599	12.7827935431731	0.000349822134662429	0.0120430844516542
RP11.408A13.4	-0.652113307650156	-0.197623481844406	9.03772293588217	0.00264464842584628	0.0396970713492613
LINC00926	-0.651605437327424	6.43669683699134	9.06443685666164	0.00260628790164966	0.0392662678377522
FGD2	-0.650415710598372	6.99130148971955	29.2946720693064	6.21663862848522e-08	3.41478279690091e-05
PXDC1	-0.647982726403195	-0.252230975187707	10.3798145734618	0.00127400488965834	0.026448289455992
SH2D1B	-0.647297201614198	1.84191463953729	9.04240666721466	0.00263788150238471	0.0396247624940628
CIITA	-0.643418852986391	5.77635267084948	14.784073093773	0.000120549363933811	0.00610983858501441
PNOC	-0.641268299161403	2.60775775833611	9.48476369150654	0.0020718529855668	0.0346570700235883
LRRC16A	-0.637121688526152	3.64191733506804	14.5653443747086	0.000135381630992878	0.00653562058978447
RIN2	-0.636996074357694	4.08618376884267	9.31560702157083	0.00227210091875203	0.0364756548757632
RAVER2	-0.631507338788509	1.28441909431539	8.7086887994859	0.00316696914655291	0.0435696225479691
DEXI	-0.630586363294231	4.68226353184982	13.0570603748454	0.000302143275149549	0.0110844041951975
CD244	-0.629302849488523	4.25052189433136	16.7635510143997	4.23388057496762e-05	0.0029878260001959
PTGDR	-0.62855683838774	1.48072622784746	9.25648901202229	0.00234662462861827	0.0372018712574397
BLNK	-0.627546847911497	3.73979717565319	9.4729450949818	0.00208524333016871	0.034816887306843
SDR42E2	-0.626444535925629	-0.0616770333282842	11.151172892587	0.000839785602465665	0.0209420890607511
CPVL	-0.622297948691583	5.89004259309892	11.7295245891787	0.00061516305182419	0.0172926332853041
HLA.DRA	-0.622134566061704	7.31776228933859	14.1870010745367	0.000165509960063012	0.00754220723838713
EOMES	-0.621026483158911	2.04761257611584	10.3351468542831	0.00130520739293367	0.0268764286261235
N4BP3	-0.619335353622165	2.25725564984471	8.79012727128539	0.00302865118869496	0.0424805429668988
METTL7A	-0.619271935946631	5.75053006533676	27.5850013346169	1.50340035480325e-07	5.87598246365793e-05
CTD.3018O17.3	-0.616212184216653	1.51679641997061	13.4984326898441	0.000238762793436366	0.00947776369882951
THG1L	-0.614633145118511	2.08287519158462	27.0909192844344	1.94107600066776e-07	6.9211278311529e-05
CNR2	-0.614014941060841	4.43385956535802	10.598847708839	0.00113158161093565	0.024570795577624
FCRL2	-0.609854484510233	4.65230547015586	8.61026640598249	0.00334273405338022	0.0447582202816045
ADAMTS7P4	-0.607150658354102	0.457414170739931	8.63222004561889	0.00330268841307621	0.0445118297794171
SIK1	-0.605843721309994	2.41815717853186	9.14965723002625	0.00248764662053677	0.0383603413625109
RUFY3	-0.605346428439461	3.63641269863904	26.5545800185082	2.56196625461489e-07	8.2649844696497e-05
TEAD2	-0.604385232130814	1.59064158940073	15.4220167367887	8.59806848738544e-05	0.00506513460688759
PARP15	-0.604261244893876	5.08582100438699	10.8919015491413	0.000965856209028334	0.0226411106850989
RRN3P1	-0.603870392695244	2.76680035575912	16.0288771322204	6.23836982798803e-05	0.003913229271112
LGALS3	-0.603713875425093	6.99299510716619	8.85868518445483	0.00291697608996765	0.0416489582371818
CLCN4	-0.603319341795331	2.65435024712389	17.0060096706467	3.72616932185971e-05	0.00273395903600999
CD86	-0.603143202219124	4.69966283986519	20.6072066503227	5.63834685931128e-06	0.000734575394670785
SIGLEC16	-0.599528601026237	3.19749166977117	9.87398802039721	0.00167631770299955	0.0309468092519236
CD1D	-0.599253305806769	5.12928023117125	20.9836504007386	4.63219565088251e-06	0.000623276142347698
GPR114	-0.598063836985137	3.9564157880933	14.6980551262774	0.000126176558094119	0.00628960491971468
IRF8	-0.596903320317413	6.16010926791679	25.1770533230186	5.23008005064376e-07	0.000149084463242605
VAV2	-0.593968191378305	4.11935475273129	16.15801153678	5.82715744962059e-05	0.00374782113943319
TTYH2	-0.591943924948672	2.80525012096912	11.1752226724941	0.000828969459673669	0.0207743221928578
EIF3CL	-0.588837340903814	-0.447768907920674	12.9444880836906	0.000320864828203949	0.0114342258719458
MEGF6	-0.588470792711423	4.83263043907217	12.0737538502351	0.000511366324823149	0.0154198949342814
BTLA	-0.586917349818242	4.03306593278622	9.67366425196634	0.00186928123332332	0.0326772156104011
SORD	-0.586496661058605	3.2754653432462	19.6202118671036	9.44645868658146e-06	0.00106071727263029
GS1.184P14.2	-0.586309162776586	-0.191081927790638	8.35189491071867	0.00385285311955672	0.0487205797809471
TRGC1	-0.584342669491288	2.24940774906144	9.62668317456691	0.00191770619125104	0.0331423984957364
TREX1	-0.583925402993174	4.80498958102748	12.1134554972251	0.000500592838282277	0.015276349617491
TNFSF8	-0.58259978507425	4.99448254943827	21.6925638313133	3.2002944866295e-06	0.000471324530045347
TJP2	-0.580067689974556	3.66855386024455	13.1111764138749	0.000293539300333607	0.010847077709055
RP11.277P12.20	-0.579879973112191	1.72162495123666	8.62073711994115	0.00332357322559474	0.0446452757680023
ZSCAN12	-0.579153827715424	1.79876851897274	15.0356434511248	0.000105499702942601	0.00565745636571349
SLC4A8	-0.578487436262729	1.49905984419657	10.0784428311114	0.00150014057222173	0.0291465838415512
ABHD6	-0.578298607096624	2.7411894342884	24.5540934757277	7.22526861972302e-07	0.000169732522927586
PPP1R12B	-0.578261860467974	5.50316016436941	11.5026577320482	0.000694967489336141	0.0185316006388733
PTK7	-0.578095246664334	1.31124364498457	10.0776153393285	0.00150081443232734	0.0291465838415512
CAMK2D	-0.57705849990995	4.29458365206062	12.4527844266044	0.000417369159213222	0.0134277620238346
C15orf61	-0.57669424365007	-0.508660093712029	8.53638869680877	0.00348115627417042	0.0460318933742613
TRIM60P18	-0.57647191951689	0.114795346944395	9.20046207273082	0.00241954044742088	0.0377976480041368
PTPRO	-0.575928392950854	2.5895187474656	15.7619462778185	7.18328934560009e-05	0.00437105307365198
CTD.2514K5.2	-0.574145452796646	0.61975931437245	9.84813952288468	0.00170003605031213	0.0311836937604185
ADSSL1	-0.571127516296323	-0.216725300805109	9.47362879018343	0.0020844663245989	0.034816887306843
CTD.2162K18.5	-0.570710301056564	0.358621723363775	11.8104866520975	0.00058898035459509	0.0167735058706325
KLRD1	-0.570579154235527	3.70691831942067	10.7773466879693	0.0010274986418486	0.0234639128055403
QRSL1	-0.570539275220009	3.74395558702453	14.2427102951933	0.00016068198017193	0.00740521670071273
CD180	-0.57017394991444	4.68515256710057	15.1859970846939	9.74231845588153e-05	0.00546055495404161
RP11.168O16.1	-0.569207732634562	-0.203607943389054	9.4654306640752	0.002093802705889	0.0348236057238036
RP11.259N19.1	-0.567040775072225	-0.0582729015371579	9.99694305362952	0.00156800296020045	0.0298484851049324
CPED1	-0.566884414272531	2.61378695165503	10.5117154554193	0.00118620084484966	0.0252973200112535
RPP40	-0.564091159251812	0.0122008025681806	10.0576649652648	0.00151715394864305	0.029310491304393
C9orf91	-0.561338494726717	4.03157128068503	11.5748232080128	0.000668507914568693	0.0181884268483188
RGS12	-0.559268320235166	2.77553652484461	10.9239795360615	0.000949274769803479	0.0224599073591221
CECR1	-0.559060084824315	7.26718151308522	13.0207936331933	0.000308051236171186	0.0112281545688762
RP11.428G5.5	-0.558452643639256	2.90939170520226	9.80550533727032	0.00173990219670364	0.0315350469223357
AHR	-0.557294110368736	4.23886809650276	13.0194550288005	0.000308271513945725	0.0112281545688762
HLA.DPA1	-0.557234746880573	6.67704262418406	11.9973036621224	0.00053277577703343	0.0158537846155599
IRS1	-0.555416382827063	2.0355576391651	9.45123099864148	0.00211007435682063	0.0349763705128809
TRAF4	-0.55500980740545	2.75662461118337	8.47765110263319	0.00359536032800673	0.0469012216344087
CPM	-0.554621082702211	4.82858713187274	9.80910510090366	0.0017364998387072	0.0315350469223357
MLH3	-0.554265606732744	3.55635268631108	19.7787928249403	8.69420022458527e-06	0.00100971957351126
ST3GAL5	-0.553696950558068	3.88398592004154	14.4562707220217	0.000143451459639631	0.00676451848193936
NEDD9	-0.553173988194284	6.16771028953692	9.00903874848041	0.00268647674408822	0.0399414435602407
TNFSF4	-0.552834693509239	1.92135432645595	10.1119169554269	0.00147313657708172	0.0290397941732385
JADE2	-0.550335477978513	5.84829692461153	24.7054158981482	6.67962065333157e-07	0.000163562180913628
RNASE6	-0.550306741443371	5.85853679004702	11.293847317137	0.000777643667030152	0.0198121024743548
PLEKHA1	-0.549693348975425	2.8240423537482	9.63670641604448	0.00190726929140107	0.033067682159856
ZNF527	-0.548765058625021	0.878300418498554	12.2328503961421	0.000469554096362407	0.014592075618455
TTC9	-0.547803001933623	4.79162233059902	15.2368999054266	9.48322528113245e-05	0.00538371705624961
FLT1	-0.546227615379092	1.41811565127481	8.84497992835746	0.0029389613032558	0.0417994748267116
SLC9A7	-0.545532850302695	2.35973609149192	10.4911308533305	0.00119948933787555	0.0254472038653264
RP11.326C3.2	-0.543642049341867	4.80271190448729	14.6967717388674	0.000126262488055677	0.00628960491971468
SERPINF1	-0.542532388870655	3.22761544319029	19.0884506850816	1.24797822273938e-05	0.00130741801025542
RNF144A	-0.539701738987213	4.08215834096062	10.3114117548766	0.0013221010540249	0.0270870784495989
TRAF5	-0.539416093290428	4.86028599354304	9.63295989016515	0.00191116368054591	0.0330855968001831
FSD1	-0.539371718855088	1.10860977564636	9.48610592215411	0.0020703377763352	0.0346570700235883
NLRP1	-0.53910075599977	8.2717659039856	17.9356202312303	2.28504251317613e-05	0.00195131109402486
LIPA	-0.538858703446792	5.86612992254299	12.7765890355256	0.000350984339581946	0.0120457462345371
PNPLA7	-0.537818806080678	3.76058292006179	11.3083987882847	0.000771572815303764	0.0197250891801682
AFAP1L2	-0.536558884578231	1.28893622722163	9.369764371831	0.00220593874781304	0.0358883203032423
INSR	-0.53573341990223	3.80718376023238	11.4523814012047	0.000714024360660869	0.0188710417504181
SRRM5	-0.535108100025216	-0.874468984941777	8.5803404468101	0.00339811830263541	0.0453469181764688
SNX25	-0.534497563355054	2.76733115862498	10.2153951903374	0.00139273147609387	0.0280533939743625
ZNF418	-0.534024449949189	1.61550421878549	8.55436348120631	0.00344695004600597	0.0457881128987094
ADCK1	-0.533659161101892	3.04417820011159	19.2294904551576	1.15908920876062e-05	0.00123985942520268
SAMD3	-0.53365624269255	4.2391928824886	9.36064227010715	0.00221694447591022	0.0360035528610585
SRGAP2	-0.533180335437008	5.80205995990146	12.2463696762627	0.000466164224587899	0.0145534895553371
HDAC9	-0.532683160798596	4.22127054621613	9.52006304091839	0.00203237600086116	0.0342788463414956
CRYBG3	-0.53121359031362	1.26349274572256	10.163832025028	0.00143222619547837	0.0285378090165709
LINC00680	-0.530668324007054	1.78096176554604	9.02148228860267	0.00266824925649416	0.0398488418733412
RP11.107F6.3	-0.530632140269612	-0.568697125220114	8.94091642134497	0.0027885278437043	0.0406421613146474
PPM1K	-0.528665542931617	4.78146465027341	8.7289364862452	0.00313199130145049	0.0434099760073851
BCL11A	-0.528005389169399	4.44892390627215	9.54608017562359	0.00200376871129949	0.0339506840769522
RP11.356I2.4	-0.527857979513589	2.94297799121895	10.3578215737514	0.00128927254479824	0.0266022083253599
VWA8	-0.527331748391591	4.38672177414961	10.8447601342748	0.000990757126933834	0.0229840435756575
FADS3	-0.525045926085036	3.63648617745315	11.6793389421556	0.000631979836052523	0.0175709414335588
PLEKHA8P1	-0.52482984056453	1.48747183200453	18.5436536609118	1.66057187207673e-05	0.00159950060322689
URB2	-0.524253253786913	1.72775324081468	13.2882993615797	0.000267067624102776	0.010145574564981
AC025335.1	-0.520783966756074	0.815365715664302	11.5887767024851	0.000663510444889117	0.0181009211837938
SHMT1	-0.52055228812343	3.34753277822873	15.8303003360028	6.92840768666043e-05	0.00424904819477142
PWWP2B	-0.519921497171482	4.75922409741866	23.2624975567921	1.41329074071848e-06	0.000258772261390652
DENND6B	-0.519422040958083	2.83387010208924	17.4492430641542	2.95081761092209e-05	0.00231553734070967
RP11.254F7.2	-0.516248521443009	1.40927558745598	11.9605101029598	0.000543399921501008	0.0160992128346742
FAM221A	-0.514429005222921	0.52418012887733	9.6791377650853	0.00186372070974435	0.0326687886275047
STRBP	-0.513979312001415	4.26136587497512	8.49053467881527	0.00356998875555776	0.0467804329258259
SH3TC1	-0.512407934355926	5.72118816351408	17.9731963438391	2.24037484286049e-05	0.00193759056622539
DUSP6	-0.512358417008395	6.40057193707942	11.4346884799513	0.000720855594744822	0.0190021648606923
FAM109A	-0.511443138015408	2.86920430595811	17.5748443395397	2.76218188862894e-05	0.00219291346501932
ABI3	-0.511242089800108	5.16264478422612	12.5928712281304	0.000387220832032197	0.0127344274922692
CTD.2012K14.6	-0.507348354927882	1.81819969875173	11.3520742088216	0.000753637524073233	0.0195618506248587
KCTD15	-0.506274715153252	2.41995830578971	8.54574537809579	0.00346330754909372	0.0459453411408491
TAGLN	-0.505177222210374	4.49238415367964	15.7321170041192	7.29745448361347e-05	0.00441409121800477
FAIM3	-0.505043165110797	7.25283227631182	10.0407189860755	0.00153117428549362	0.0294414249558867
GSE1	-0.501999429999858	4.71589121570778	17.7748065419157	2.48654083156621e-05	0.00202957654059243
MPEG1	-0.50185206078936	8.12006723069668	14.3944591153936	0.000148237853487938	0.00694190353522779
RALGPS2	-0.501439981777592	4.97966417309735	9.52864232056227	0.00202289712876946	0.0341473100042447
ZNF354B	-0.501223558932052	1.8403766680145	11.5253465873323	0.000686536501118603	0.0184321900247483
MRPS2	-0.501128032085076	0.0284318599249767	9.57211240433305	0.00197555336263867	0.0336838477703594
ZFP82	-0.500049978375246	1.3982500790681	8.69199854100722	0.00319609984522749	0.0437039877244022
