# Supplementary material for: Whole blood transcriptomics identifies subclasses of pediatric septic shock
Source: Crit Care. 2023 Dec 8;27:486. doi: 10.1186/s13054-023-04689-y (PMC10709863; doi:10.1186/s13054-023-04689-y)
Supplement: Supplementary file 5 — Additional file 5. List of Differentially Expressed Genes Upregulated in Subclass 1compared to Subclass 2. [file 13054_2023_4689_MOESM5_ESM.csv]

	logFC	logCPM	LR	PValue	FDR
MMP8	4.419178529	9.677854157	61.75955864	3.88E-15	7.83E-11
OLFM4	3.960972552	7.606160544	41.02840583	1.50E-10	1.08E-07
GPR128	3.904367727	-0.686984762	21.07192627	4.42E-06	0.000339374
IL22RA2	3.405036247	-1.022226399	24.39976296	7.83E-07	8.58E-05
TCTEX1D1	3.349262861	2.166757834	46.36951559	9.79E-12	1.10E-08
LINC00935	3.173950496	-1.597048574	13.52969981	0.000234818	0.005217968
PAX3	3.168538933	-1.156026854	17.93473873	2.29E-05	0.001060383
LCN2	3.04412064	8.88077538	30.81081979	2.84E-08	6.91E-06
SCN8A	2.993765456	2.095991406	49.85343049	1.66E-12	2.87E-09
CTC.490G23.4	2.95509997	6.936500135	60.00130269	9.48E-15	9.56E-11
RETN	2.847238471	7.499419493	50.98990793	9.28E-13	2.08E-09
PCSK9	2.834782463	2.866078979	21.4645547	3.60E-06	0.000288136
CCNA1	2.807946481	2.907113805	56.98415755	4.39E-14	1.77E-10
CD177P1	2.772479637	4.816553288	50.44531845	1.23E-12	2.47E-09
IFI27	2.750250237	7.537026711	12.1871261	0.000481205	0.008521384
LGR4	2.712903811	1.094194588	39.63711133	3.06E-10	1.84E-07
RP11.483F11.7	2.624346761	-0.147012435	29.25548501	6.34E-08	1.39E-05
FABP2	2.617559099	0.082405087	8.724575577	0.003139491	0.0292995
SERPINB10	2.611957397	2.662767253	35.02434807	3.26E-09	1.31E-06
CD177	2.602587537	9.667265347	47.53203817	5.41E-12	6.82E-09
CTB.11I22.1	2.576582061	-0.791121757	29.08704284	6.92E-08	1.47E-05
PTGES	2.555474355	0.015223702	34.10775208	5.21E-09	1.88E-06
HCRTR2	2.55487134	-2.480858226	9.979232101	0.001583157	0.018731602
CYP4F2	2.548321092	-1.662172647	15.97716477	6.41E-05	0.002169281
MMP27	2.543402641	-0.57702586	13.33234635	0.000260867	0.00562341
LCN8	2.521225632	-0.070002125	18.68828548	1.54E-05	0.000815157
TFF3	2.48777482	1.239028317	29.39570058	5.90E-08	1.31E-05
COL17A1	2.464096292	3.789408958	38.23054458	6.29E-10	3.34E-07
PCOLCE2	2.416860396	4.088928859	21.08837498	4.39E-06	0.000339051
RP11.1166P10.6	2.397738505	-2.845053619	11.55311489	0.000676358	0.010813697
ADAMTS9.AS2	2.394868839	-1.287680094	16.89262548	3.96E-05	0.001546706
FOLH1	2.363949873	-2.127442751	8.892497035	0.002863449	0.027512287
UBQLN4P1	2.356944349	-0.646896996	28.60781601	8.86E-08	1.77E-05
PDX1.AS1	2.356313875	-2.243693938	10.27138517	0.001351093	0.016786336
FBN1	2.35188659	1.56989254	42.8895074	5.79E-11	5.08E-08
SAMD5	2.346857868	-1.78769896	9.465886217	0.002093283	0.022604087
CTD.3025N20.2	2.340878376	-2.782689826	10.64167227	0.001105677	0.014862915
GPR144	2.340817294	-2.173773225	14.16641947	0.00016733	0.004126892
RP11.626K17.5	2.339448853	-2.52770167	10.70633144	0.001067695	0.014546804
LTF	2.335591209	8.631521791	19.71290373	9.00E-06	0.000553586
HTR2C	2.300102912	-1.130824852	17.05564244	3.63E-05	0.001466184
PRDM6	2.269514935	-2.400980325	7.92826289	0.00486685	0.038403766
LAMP3	2.232390761	1.711834468	15.09877603	0.000102029	0.002950591
AC079305.11	2.22095016	-1.57923147	13.35737439	0.000257408	0.005560739
SERPINB2	2.220835764	1.496583502	38.52262339	5.41E-10	2.95E-07
PWRN1	2.212569594	-2.330062489	10.7163994	0.001061901	0.014546804
DENND2C	2.202055905	1.214438618	32.32625737	1.30E-08	3.87E-06
PRTN3	2.19656298	3.842094085	20.74535843	5.25E-06	0.00038074
ADAMTS3	2.18569452	2.172318467	25.20841814	5.15E-07	6.57E-05
RP11.360K13.1	2.183280202	-2.005033704	9.343864923	0.002237332	0.023499555
PLCXD3	2.180540126	-1.901481432	9.367759447	0.002208353	0.023308125
CHMP4C	2.170949498	-0.322132828	12.3703085	0.000436216	0.007972392
ANKRD30A	2.163793852	-1.691077805	9.351968641	0.002227461	0.023408061
STARD13	2.153061549	1.30104048	24.38554532	7.89E-07	8.60E-05
COL21A1	2.148514533	-1.172475904	17.49344935	2.88E-05	0.001247625
PKD1L2	2.148242292	-1.911060019	10.26298648	0.001357258	0.016842185
HGF	2.135182409	4.596335376	45.90053404	1.24E-11	1.32E-08
PPP1R3A	2.134197482	-2.104747111	9.372595332	0.002202535	0.023279486
RP11.379B8.1	2.130475865	-2.487945582	8.31538404	0.003931069	0.033997935
AC002398.5	2.119632719	-1.56103339	9.596792625	0.001949175	0.021599931
TCN1	2.1173069	5.629498927	33.41004326	7.46E-09	2.44E-06
SULT6B1	2.109750815	-1.053767402	17.79699911	2.46E-05	0.00112447
ASB15	2.10733342	-2.431873646	8.433937411	0.00368282	0.032728521
RP11.76I14.1	2.093686745	-1.82778183	9.341900415	0.002239731	0.023512519
RNF182	2.08454209	1.567522902	7.374249531	0.00661644	0.046940894
KLHL2P1	2.081425034	1.088377776	19.48879982	1.01E-05	0.000593528
ABCG8	2.074680025	-2.456721607	9.924625438	0.00163082	0.019020267
RP11.213G2.2	2.065670886	-0.093891961	25.34054595	4.81E-07	6.25E-05
NKAIN1	2.064815586	-1.727205336	11.48771783	0.000700576	0.011028374
TMEM179	2.061243235	-2.713558581	7.459042189	0.006311858	0.04569586
AP001631.9	2.050176184	-1.759351181	14.15686308	0.000168182	0.004128925
BPI	2.046636919	4.49701554	23.02004522	1.60E-06	0.000152585
PLAC1	2.045239453	-1.566620209	13.4411712	0.000246162	0.005369523
GYG1P1	2.04355097	-2.774422078	21.16934941	4.20E-06	0.000327533
RP1.65P5.1	2.042719057	-1.373345125	9.807846596	0.001737689	0.019966596
X44265	2.040287027	-2.545009692	7.466897696	0.006284375	0.045546901
RP11.775H9.2	2.04016925	-1.551159811	9.278426807	0.002318685	0.024078283
CCL24	2.037343148	-1.570090461	11.84744273	0.000577406	0.009660297
MERTK	2.03091673	4.293419308	39.76640822	2.86E-10	1.80E-07
YAP1	2.020837838	-1.630682308	9.329188885	0.002255322	0.023627012
RP1.272J12.1	2.016453183	-2.228290689	7.903885524	0.004932872	0.03877784
CMBL	2.0096108	1.105917197	12.74541493	0.000356883	0.006945502
X44453	2.008281102	-1.817990188	8.814468613	0.002988512	0.028402832
RP11.513O17.2	1.99800082	-2.686954157	9.011853308	0.002682343	0.026285397
GS1.256O22.5	1.994734165	-2.148146023	10.20302138	0.001402107	0.017271259
CFTR	1.991652163	-1.571513987	10.46664785	0.001215491	0.015776356
S100A12	1.989501528	11.57190561	46.65634712	8.46E-12	1.00E-08
METTL7B	1.975874116	3.62491029	16.45023162	4.99E-05	0.00185243
MPO	1.974629196	5.144403227	21.92271922	2.84E-06	0.000240107
RP11.115J16.1	1.974057067	-2.604124597	8.529727532	0.00349392	0.031627108
RP11.515E23.1	1.967576538	-2.729670243	7.309230096	0.006860131	0.048078106
RP11.187O7.3	1.961932837	-1.544436936	9.15126734	0.002485459	0.025137393
XCR1	1.959905415	1.919904605	14.53605902	0.000137502	0.00361001
USP18	1.953241928	3.196518418	9.758180628	0.001785265	0.020295722
NDST2	1.952377648	-0.897644332	13.06845039	0.000300311	0.006192568
ATP9A	1.952286028	5.24492358	35.39120862	2.70E-09	1.16E-06
PCDH11X	1.943541157	-0.169001361	13.31158082	0.000263772	0.005661835
AC012593.1	1.93701486	-1.338195316	8.422646457	0.00370576	0.032862835
AOC1	1.931647443	3.896215454	7.497792212	0.006177468	0.044932504
LIM2	1.930443846	-0.382627328	20.85760625	4.95E-06	0.000365455
RP11.1038A11.3	1.928723945	-2.04470473	7.953527078	0.004799375	0.038108749
RSAD2	1.925758192	6.683924042	8.233916	0.004111472	0.034944049
ELANE	1.924526769	4.650081964	14.62579053	0.000131108	0.003493746
SRRM3	1.916024338	-1.971921189	9.780159664	0.00176405	0.020166139
MEGF10	1.915995797	-1.774912581	7.711148549	0.005488082	0.041462794
SLC16A9	1.915295321	-2.121505988	7.510749873	0.006133183	0.044723252
MS4A4A	1.912034679	5.218643764	37.1259711	1.11E-09	5.32E-07
RP11.536I6.1	1.909755265	-0.683406551	16.88830263	3.96E-05	0.001547234
NKG7	1.903288664	7.52393535	40.83274985	1.66E-10	1.12E-07
RP11.398G24.2	1.902638264	-1.643881998	9.440636508	0.002122298	0.022777453
SMPDL3A	1.898333728	5.321813475	32.04493015	1.51E-08	4.29E-06
RP11.576I22.2	1.893624486	-2.177861809	8.813294256	0.002990436	0.028407738
SHBG	1.893061936	-2.723112548	7.749799215	0.005371851	0.040931965
SEMA6B	1.881173075	4.588141783	25.67132941	4.05E-07	5.78E-05
AC007879.1	1.880290022	2.098421562	31.51794428	1.98E-08	5.18E-06
GPR176	1.879441885	-1.950127638	9.487570652	0.002068686	0.022489153
LINC00466	1.878821731	-1.870086524	7.527197709	0.006077437	0.044503715
RP11.430L16.1	1.877507306	-2.107707195	9.429995127	0.002134649	0.022837464
BSND	1.876545351	1.223787284	12.5903341	0.000387747	0.007373768
IGFBP7.AS1	1.873115776	-1.905269562	12.32297475	0.000447417	0.008110993
LBP	1.868934219	-2.704242092	7.838632127	0.005114129	0.03967235
ELAVL4	1.867700676	-1.849350107	7.768159332	0.005317521	0.040671199
MMP9	1.867070176	10.24799419	37.37863907	9.73E-10	4.79E-07
CTD.2021J15.1	1.862401299	-2.271604562	7.87626423	0.005008784	0.039171411
PFKFB2	1.848717568	7.309900196	24.26373704	8.40E-07	9.11E-05
RP11.406A9.2	1.848629481	-2.375481405	9.198669711	0.002421911	0.024730208
RP11.148I19.1	1.845644511	-1.769687047	9.119131808	0.0025295	0.02540712
AC112198.1	1.844489471	-1.847661975	12.57905483	0.000390094	0.007397487
SLC22A10	1.844131984	-1.940111312	8.048517561	0.004554091	0.036928337
SPP1	1.839681216	-0.713335137	7.98052706	0.004728317	0.037798439
ATP2C2	1.839362143	3.092424464	18.34430112	1.84E-05	0.00093468
TWIST2	1.833807912	-1.216678362	8.789479077	0.003029728	0.028686444
SIGLEC1	1.830023289	5.311513244	7.693169519	0.00554302	0.041716341
ISG15	1.829819341	7.277578119	8.853725542	0.002924913	0.027916728
RP11.422J15.1	1.828865839	-1.895081103	7.249138433	0.007093504	0.04911103
EXOSC4	1.822871498	4.262826649	58.56500374	1.97E-14	1.32E-10
BEND6	1.820234495	-2.090790132	7.27239276	0.007002246	0.048726601
RP11.720L8.1	1.816121084	-2.068616253	8.474062882	0.003602459	0.032190797
KCNK2	1.815875009	-1.562778718	7.927340031	0.004869333	0.038408338
FUT9	1.815786204	-2.145742697	9.452433182	0.002108692	0.022703882
FRMPD4	1.815450395	-0.680739832	12.06537858	0.000513669	0.008957904
CYSTM1	1.813898455	8.655991119	45.107617	1.86E-11	1.79E-08
CTSG	1.811158141	3.029655054	12.43278473	0.000421862	0.007801941
FRAS1	1.810310712	-0.562824382	16.45366714	4.99E-05	0.00185243
HYDIN	1.801461407	-0.936139994	10.44552576	0.001229469	0.015852272
IL10	1.800653738	2.167543845	31.9000661	1.62E-08	4.49E-06
RP11.170M17.1	1.78968268	-1.201077223	11.72579639	0.000616397	0.010113871
TRIM55	1.786768833	-1.912018624	14.36071093	0.000150919	0.003820686
ANXA10	1.783256338	0.170806356	11.57235499	0.000669396	0.010753503
CTB.57H20.1	1.783171921	0.354828485	20.87992229	4.89E-06	0.000362736
RP11.184D12.1	1.778281185	-1.239932382	10.28072472	0.001344271	0.016724235
AP000235.2	1.773851039	-2.053751261	8.475449824	0.003599714	0.032180515
TOPAZ1	1.773495321	-2.145220604	8.998325293	0.002702271	0.026416534
RIMS2	1.772007016	0.297987153	15.03141617	0.000105736	0.003030611
SEMA3E	1.76288479	-1.129075061	13.0883986	0.00029713	0.00614892
LINC00536	1.761640882	-1.092129122	9.28430894	0.002311251	0.024013446
CTD.2127H9.1	1.75788807	-1.708175219	9.47573839	0.002082071	0.022573853
PPFIA2	1.748651503	-1.531737976	10.55820429	0.001156735	0.015304554
MPDZ	1.747416103	-1.868900653	7.524530974	0.00608644	0.044523751
RGS22	1.744945804	-1.706893156	7.757477194	0.005349062	0.040804549
COL14A1	1.738775361	-1.053883308	11.76914023	0.000602208	0.009943329
ANO3	1.737551269	-0.965237231	9.885630619	0.001665744	0.019345156
CHDH	1.735586851	-0.135255624	33.07572866	8.86E-09	2.84E-06
CAMSAP3	1.735048706	1.174867582	26.90907058	2.13E-07	3.35E-05
RP11.15B24.5	1.734622166	-1.314242298	8.424805559	0.003701362	0.032856307
MIPOL1	1.734009861	-1.260002967	8.998657651	0.00270178	0.026416534
PTPN3	1.726386797	-1.391526244	10.29117941	0.001336676	0.01664822
SLC1A3	1.726312407	2.173253948	33.8711765	5.89E-09	2.05E-06
RP11.666E17.1	1.723943789	-1.458358212	8.696820899	0.003187655	0.029639766
IGHV3.49	1.719050568	2.615727239	10.23400851	0.001378747	0.017066251
CTC.535M15.2	1.716311615	-0.651736443	9.812284867	0.0017335	0.01994118
DHCR7	1.715295611	3.979783182	57.89306419	2.77E-14	1.40E-10
CATSPERD	1.713720206	-1.591379387	12.61192898	0.000383293	0.007330519
RP11.3P22.2	1.713202912	-1.249266376	9.753551789	0.001789766	0.02032195
COBL	1.712710233	-0.938697936	10.46322372	0.001217746	0.015781155
KIAA1456	1.7103407	-0.39328511	16.92650507	3.89E-05	0.001522296
ANO4	1.710037643	-1.274208576	9.060041067	0.002612561	0.025814714
ANKRD22	1.705685509	5.471380933	24.54616078	7.26E-07	8.27E-05
GPC6	1.704989464	0.649560207	14.14415212	0.000169323	0.00414275
RP11.525K10.3	1.704350114	-0.77587624	13.92179438	0.000190576	0.004507912
LINC01090	1.704264635	-0.712545635	9.015336124	0.002677237	0.026276333
SFXN1	1.699703093	5.095840159	48.16607988	3.92E-12	5.27E-09
KL	1.698355266	1.789230818	27.95632146	1.24E-07	2.26E-05
WFDC1	1.69758921	0.36677821	10.43169524	0.00123871	0.015902517
RP1.249H1.4	1.696780246	-0.704825811	20.08335746	7.41E-06	0.000491285
CLEC6A	1.693157369	0.77612509	24.77962435	6.43E-07	7.75E-05
C19orf77	1.691640907	3.298879085	9.529493782	0.002021959	0.022148243
ASS1	1.691324533	-1.282339158	10.69230023	0.001075824	0.014587965
ECSCR	1.688797415	-1.822013077	9.872221014	0.001677928	0.01942373
GOLGA8Q	1.685710807	-2.459968835	9.726308222	0.00181649	0.020544459
ZDHHC19	1.681436797	8.315682764	19.92473309	8.06E-06	0.000520925
HS3ST3A1	1.676082857	-0.855598175	10.03876086	0.001532803	0.018365417
CADPS	1.669394996	-0.521721113	11.30485172	0.000773048	0.011830285
RP11.460B17.3	1.667515951	-1.925476867	7.211610458	0.007243347	0.049643008
RP11.161I6.2	1.665378464	-0.762324121	9.289640616	0.002304534	0.023968338
SPATS2L	1.663363778	3.618383517	11.61700532	0.000653515	0.010565689
C7	1.661985532	-1.57356932	8.864524516	0.00290766	0.027804669
C1orf106	1.654823409	-1.151041632	14.64737957	0.000129615	0.003477708
DHRS9	1.653606358	6.944489652	38.15621299	6.53E-10	3.38E-07
RP11.114H23.1	1.650870375	-0.737453032	12.54444747	0.000397385	0.007468059
BMX	1.649828746	5.527651438	49.79418551	1.71E-12	2.87E-09
RP11.54D18.3	1.648897458	-1.985878213	7.548806441	0.006004984	0.04415545
RAP1GAP	1.648834223	5.156162032	9.760631723	0.001782886	0.020295722
AC005592.2	1.644881608	-0.879779466	10.52938934	0.00117491	0.015463904
RP11.641A6.9	1.643953478	-3.158946124	7.724925445	0.005446361	0.041234981
RNF152	1.64192238	-1.212130577	8.420060815	0.003711034	0.032862835
RP11.528A10.1	1.639723223	-2.764354503	12.67278855	0.000371016	0.007122726
LAMA1	1.634533485	-1.600706825	8.446295134	0.003657878	0.032642642
KLHL1	1.634256391	-0.973386142	10.37762726	0.001275515	0.016108874
LINC01060	1.633297505	-1.233525679	7.884097778	0.004987135	0.039017226
RBFOX1	1.632650351	0.608341964	9.443222291	0.002119308	0.022777453
IL19	1.630911468	0.603607551	15.7205628	7.34E-05	0.002351474
HECW1	1.630108046	-0.958766093	9.946398323	0.001611644	0.018905896
PTPRR	1.627382758	-1.368770722	8.416883952	0.003717524	0.03286709
CA4	1.62425913	7.203702984	40.61424799	1.85E-10	1.21E-07
CMPK2	1.623536609	5.272161281	8.26488581	0.00404192	0.034651744
LINC00992	1.622020959	-1.763325299	7.288926879	0.006938091	0.048444777
PCDH7	1.621154857	-0.449488828	11.27661934	0.000784894	0.011907367
C2CD4B	1.616929629	-2.326409742	7.901416478	0.00493961	0.03879584
EPHA6	1.615485041	-0.018580289	10.96994199	0.000926017	0.013298389
CTC.340A15.2	1.615079236	0.279483437	11.89287295	0.000563491	0.00952225
EYA4	1.614160513	-1.52757349	7.644190809	0.005695544	0.042507663
AC007879.7	1.610585696	-1.3939697	13.84012941	0.00019904	0.004651041
RP11.145G20.1	1.608842346	-0.662679864	9.25627852	0.002346894	0.024236954
UNC5C	1.603262764	-0.707226173	9.219197749	0.002394905	0.024558006
GALNT13	1.602017213	-0.438670729	8.65475598	0.003262088	0.030189323
DUSP13	1.601926476	1.667766154	15.12242497	0.000100759	0.002931048
CLDN10	1.600858925	-1.916646126	7.28681188	0.006946264	0.048462919
ZNF536	1.599394958	-0.486005437	8.045808154	0.004560907	0.036928337
AC007556.3	1.599172864	-0.247323272	17.96837059	2.25E-05	0.001046623
AC009478.1	1.596217694	-2.113894911	7.383086093	0.00658401	0.046809571
RP1.209A6.1	1.59274853	-1.042225057	7.523918317	0.00608851	0.044523751
LDLR	1.591620503	3.974591271	36.68358104	1.39E-09	6.52E-07
ZBTB7C	1.588405002	0.008163921	22.63580185	1.96E-06	0.000174891
GYG1	1.587566331	8.621461406	40.90992207	1.59E-10	1.11E-07
NRG3	1.585650331	0.290018287	10.30926146	0.001323642	0.016557429
LRRC4C	1.58279779	0.830985718	11.33436556	0.000760858	0.011701095
NALCN.AS1	1.582728045	-1.053577884	10.68497594	0.001080091	0.014605612
PCYT1A	1.582563519	3.395461448	48.49863028	3.31E-12	4.76E-09
SLC51A	1.580846743	1.253762117	17.71024121	2.57E-05	0.001155967
NRN1	1.579950436	2.503346664	10.54464221	0.001165254	0.015386993
TEX11	1.579234211	-0.745316322	11.86352903	0.00057244	0.009629263
HS6ST3	1.577437134	-0.210466697	9.260619513	0.002341338	0.024225005
VSTM1	1.575650121	6.213626512	24.07669404	9.26E-07	9.94E-05
RP11.554D15.1	1.563908496	-0.686700627	10.86646558	0.000979212	0.01377794
USP2.AS1	1.561349031	-1.60653088	7.673952277	0.005602361	0.042037502
PIR	1.561346804	-1.625543765	12.30767187	0.0004511	0.008152344
GRIN2A	1.55773095	-0.675226128	8.312693389	0.003936897	0.034019172
ARNT2	1.557426025	-1.635555308	7.210133589	0.00724931	0.049667003
IGHG2	1.556859616	5.635130698	10.77988848	0.001026089	0.014211131
AC133680.1	1.555261985	-0.61568575	9.440980196	0.002121901	0.022777453
LDHA	1.554696581	9.10334979	56.03091622	7.13E-14	2.40E-10
RP11.213G2.1	1.554212688	-0.258939916	15.46155944	8.42E-05	0.002578014
ITIH5	1.552224102	-1.7177195	10.55537786	0.001158505	0.01531793
RP11.108K3.1	1.551782398	-0.530631661	12.89594882	0.000329294	0.006578384
RP11.40F8.2	1.551702209	0.210892594	11.9165462	0.000556375	0.009461446
GADD45A	1.550663852	6.188536858	30.68068483	3.04E-08	7.31E-06
SLCO2B1	1.541686676	-1.293525772	10.23811151	0.001375684	0.017039391
RAB3IL1	1.541667512	3.25748749	12.01534511	0.000527643	0.009114945
SHROOM3	1.535928747	-1.041401494	8.747209105	0.003100762	0.029099827
DSCAM	1.534709642	0.00630126	9.929781498	0.001626258	0.019000009
NR5A2	1.533915024	-1.328592797	7.985144612	0.004716273	0.037732052
ENPP4	1.533463478	2.484861524	26.33417797	2.87E-07	4.36E-05
SGCZ	1.532819819	0.551196446	10.57871043	0.001143974	0.015205514
CST7	1.525375409	10.03452602	31.95741589	1.58E-08	4.42E-06
SLC28A3	1.522796986	1.465695395	15.20697302	9.63E-05	0.002853606
RALYL	1.520995725	-0.09517122	7.219764283	0.007210518	0.049496531
NPAS3	1.516375261	0.253531668	10.07045732	0.001506656	0.018138308
CTD.2186M15.1	1.516080057	-0.403050656	8.007088604	0.004659459	0.037396143
NELL1	1.514955629	-0.269513099	7.958126026	0.004787195	0.038103054
PRKD1	1.514460791	-0.723473566	8.600794817	0.003360163	0.030845223
LPHN2	1.513594864	0.024251213	11.11062263	0.000858347	0.012641505
CTNNA3	1.511448074	1.088662206	12.19443781	0.000479322	0.008513209
KLF14	1.511183726	1.852846364	13.95281131	0.000187457	0.004465552
TEAD3	1.511062468	0.778219329	7.533032564	0.006057785	0.044430365
S100A8	1.509567814	13.41070176	31.74643012	1.76E-08	4.79E-06
RP11.382A20.4	1.507029222	-1.287583665	8.504321048	0.003543041	0.031914257
AC093627.7	1.506754463	-1.550076921	7.78773795	0.005260201	0.040355545
RP11.238K6.1	1.504909898	-1.773417868	7.988630048	0.004707202	0.03767442
SVOPL	1.502434812	-1.397518264	9.061685242	0.002610213	0.025804148
RP11.436D23.1	1.500300147	-0.437096616	8.766055926	0.003068884	0.028934983
WSCD1	1.497088938	-0.082756911	10.46316352	0.001217786	0.015781155
LIPM	1.496367579	2.205716328	19.25805866	1.14E-05	0.000646495
RP5.1120P11.1	1.49450337	-0.474656563	7.85007439	0.005081862	0.039437201
GRIN2B	1.493213671	-0.803558409	7.742210649	0.005394472	0.041039965
NALCN	1.489612649	-1.472181869	9.587353607	0.001959221	0.021660936
DMD	1.489563896	1.429426151	11.50316328	0.000694778	0.010982926
ADAMTSL1	1.488636429	-0.783088893	9.188966703	0.002434783	0.024796126
FFAR3	1.486756426	3.328546795	16.99593459	3.75E-05	0.001496692
STOM	1.486552096	8.634313417	32.58974214	1.14E-08	3.53E-06
COL1A1	1.486426781	-0.713349389	8.14540495	0.004317041	0.035860413
NTSR1	1.485178924	5.747350919	20.57778252	5.73E-06	0.00040967
ARHGAP29	1.484358796	0.883861286	17.21971886	3.33E-05	0.001365484
ATP1B2	1.484201185	1.190719216	7.421603222	0.006444537	0.046208749
WBSCR17	1.482236005	-0.026931965	11.10085734	0.000862878	0.012680476
IGFBP2	1.481034898	1.980581288	10.62056548	0.001118368	0.014980288
MLXIPL	1.479595828	-1.227181022	11.36596175	0.000748023	0.011540071
LINC00578	1.478758875	-1.288557428	7.294841231	0.006915288	0.04838064
CSMD2	1.477526228	-0.371349298	8.209373707	0.004167453	0.035103587
PLAC8	1.477112728	8.611383388	30.94582964	2.65E-08	6.53E-06
TRHDE	1.476176726	-0.570274573	8.574675264	0.003408707	0.031149226
RP1.154K9.2	1.475435268	-0.664773665	7.340594982	0.006741452	0.047427574
CACNA2D1	1.474763247	-0.478117166	9.985176763	0.001578054	0.018696651
MOGAT1	1.473881216	-1.150218488	7.422127345	0.00644266	0.046208749
RNF17	1.472278987	-1.671119979	7.460838492	0.006305563	0.04566667
KIAA1217	1.467576717	0.52374495	11.25171135	0.000795496	0.012005034
NRXN3	1.465184033	1.055960441	10.17963363	0.001420004	0.017427871
IL1RAPL2	1.459946013	0.348418673	8.742402179	0.003108947	0.029110376
ENTPD7	1.458081009	3.601943573	28.67230981	8.57E-08	1.73E-05
PLEK2	1.45634702	2.941629682	8.118261823	0.004382155	0.036081311
RP11.305B6.3	1.455673548	-1.184509988	7.287738341	0.006942682	0.048454687
RP11.225N10.1	1.455654843	-2.658949647	7.940821614	0.004833189	0.038257844
KIAA1462	1.454290002	-0.69658494	16.5708872	4.69E-05	0.001754366
DYTN	1.444014145	2.353095202	14.85084084	0.000116356	0.003211948
IL1R2	1.440923301	10.83053559	11.94012339	0.000549378	0.009401873
LINC01122	1.440057198	0.023474808	8.007404403	0.004658646	0.037396143
OFCC1	1.440030362	-0.48181758	8.025122791	0.00461329	0.037173462
TTTY14	1.437771902	5.68809324	24.68118822	6.76E-07	7.97E-05
DCHS2	1.430851723	-1.178758255	7.830308156	0.005137734	0.03976636
RP11.517C16.2	1.430734898	0.766889118	15.32976008	9.03E-05	0.002722929
RP11.317N12.1	1.430469	-0.480653681	9.286464923	0.002308532	0.023997556
CTD.2544M6.1	1.426325102	-1.547502088	7.822888614	0.005158868	0.03983562
MROH6	1.425474983	5.8790461	28.27753331	1.05E-07	1.97E-05
ADAMTS12	1.423081632	-1.062750873	7.333207054	0.006769217	0.04757314
UGCG	1.422023015	6.472818441	31.46947467	2.03E-08	5.24E-06
STXBP5L	1.419130198	-0.279849577	11.39102317	0.000737999	0.011463125
GCKR	1.419038836	-0.563113042	10.92891583	0.000946749	0.013480982
GXYLT2	1.418995915	-1.129566773	9.49229666	0.002063364	0.022465734
RP4.742C19.12	1.418845576	0.5441962	13.6162118	0.000224241	0.005072315
LAMB3	1.418205337	1.117062203	16.97152029	3.79E-05	0.001505889
ADAMTSL3	1.417919578	-0.544765535	7.707335632	0.005499687	0.04149857
COX6B2	1.417121553	0.868507007	16.08203426	6.07E-05	0.002092344
FAM110B	1.416971848	2.149328531	35.79495991	2.19E-09	9.62E-07
RP11.341G5.1	1.416090374	-0.840169943	8.158091418	0.004286946	0.035713342
C19orf59	1.413549958	7.789335458	25.59072841	4.22E-07	5.83E-05
RP11.800A3.7	1.413243411	-2.332186203	8.676038209	0.003224211	0.029933799
SHISA9	1.413163162	-0.902757259	7.325668879	0.006797666	0.047739822
RP11.400N13.1	1.412175542	-1.303517419	7.589265784	0.005871686	0.043476332
ESRRG	1.409635739	-0.290781737	7.431030986	0.00641086	0.046090469
LPHN3	1.409399706	0.081079534	8.214682437	0.004155279	0.035091135
CKAP4	1.407995809	8.66387166	51.6272371	6.71E-13	1.69E-09
CEBPE	1.406422663	4.241012999	18.5138024	1.69E-05	0.000870441
AC068490.2	1.403635761	-0.83565889	7.800797002	0.005222319	0.040230753
CTD.3214H19.16	1.402609392	2.469233574	18.07961777	2.12E-05	0.001004604
TEX26.AS1	1.398029698	-1.723814518	7.930368253	0.00486119	0.038403766
DKK2	1.396338517	-1.114077669	7.89052864	0.004969434	0.038977766
CTC.490G23.2	1.390842399	5.75308017	16.41288135	5.09E-05	0.00188237
GRIK2	1.389098359	-0.355781106	7.276281179	0.006987104	0.048694902
C19orf84	1.388952586	0.271601578	24.13090771	9.00E-07	9.71E-05
MGAT4C	1.387869438	-0.818657109	7.268868189	0.007016	0.04876398
PTPRT	1.383346836	0.339957767	8.20902744	0.004168249	0.035103587
AGBL1	1.381749337	-0.12755985	8.96068515	0.002758514	0.026767843
NEDD4	1.381382998	4.04216134	35.23566595	2.92E-09	1.20E-06
TDRD9	1.379691524	6.594544257	22.53222268	2.07E-06	0.00018368
IL1RAPL1	1.377317777	0.720797272	9.110873249	0.002540945	0.025477568
RP11.465L10.10	1.374104901	-1.150948069	10.68363656	0.001080874	0.014605612
GABRG3	1.370486344	-0.441701786	7.764620242	0.00532795	0.040705052
SPRY2	1.370329205	0.295368413	14.70114323	0.00012597	0.00340254
DPP10	1.369958519	0.981438501	9.219811975	0.002394101	0.024558006
CSMD1	1.369322739	1.336235687	9.590157967	0.001956231	0.021639735
CNTN1	1.367054153	-0.997362878	8.674877886	0.003226265	0.029933799
GCLM	1.366873786	4.523275254	35.32896639	2.78E-09	1.17E-06
FGF12	1.365963534	-0.256252853	7.761447136	0.005337318	0.040745177
LRP1B	1.361487614	1.173306549	8.127267153	0.004360442	0.03601513
ADCY2	1.360486365	-1.045072915	7.615246105	0.005787686	0.043012206
TRIM71	1.358098461	-0.740876735	12.02516775	0.00052487	0.009098193
KCNH5	1.357397514	-0.889814073	7.529774172	0.006068751	0.044478459
ATP8B4	1.356430731	5.188345269	30.65498768	3.08E-08	7.32E-06
LHFP	1.355445746	0.410464706	15.64469117	7.64E-05	0.002413246
CCDC158	1.354678333	-1.57649111	8.785044883	0.003037101	0.028715832
TEPP	1.352866739	0.146740929	14.51978296	0.000138695	0.00362966
FERMT2	1.34753774	-0.5135613	17.47305218	2.91E-05	0.001253681
RAB19	1.346585904	1.10819646	20.56172469	5.77E-06	0.000410599
ANXA3	1.344995618	8.999317886	28.96308885	7.38E-08	1.55E-05
AP3B2	1.344484935	2.822695549	9.735441341	0.001807486	0.020478561
RIMS1	1.344222862	-0.793533279	7.296253825	0.006909853	0.048359385
TENM2	1.340811088	0.186149172	8.534451716	0.003484863	0.031615733
PLSCR1	1.340377483	7.374332942	30.00141231	4.32E-08	9.79E-06
OPLAH	1.340323759	6.424553393	26.38833079	2.79E-07	4.27E-05
S100A9	1.338653868	14.81671267	31.07543257	2.48E-08	6.34E-06
TRMT6	1.338561899	4.15578503	32.4598859	1.22E-08	3.72E-06
GPC3	1.337829157	-0.560896289	7.394287911	0.006543132	0.046584608
RP11.420N3.2	1.335764176	0.210608798	8.017561083	0.004632591	0.037254603
CYP1B1	1.330846966	7.13051921	16.11340668	5.97E-05	0.002071883
C1orf226	1.330141946	0.789725524	10.13741424	0.001452898	0.017670361
RP11.63A1.1	1.330103284	-1.473420253	11.7253436	0.000616547	0.010113871
RP11.54F2.1	1.326130527	0.791667368	16.79378635	4.17E-05	0.001604515
GPR42	1.321274655	0.597233618	7.963507138	0.004772984	0.03804998
PFKFB3	1.320058667	8.79546394	21.42248212	3.68E-06	0.000292666
FAM216B	1.319514115	-2.575684489	7.288727322	0.006938861	0.048444777
MAP2K6	1.313936389	6.045589616	32.04270715	1.51E-08	4.29E-06
SERPINB1	1.312783587	9.766572758	42.56105578	6.85E-11	5.32E-08
CSMD3	1.310994727	0.427181192	7.35054044	0.00670426	0.047297851
RP11.946L16.1	1.303520569	1.225555908	11.8611349	0.000573176	0.009629263
ENOX1	1.30305164	-0.301275709	7.343745383	0.006729648	0.047394105
SORT1	1.302790233	7.557655233	28.41596853	9.79E-08	1.90E-05
RHOU	1.301293814	4.591919328	24.67171886	6.80E-07	7.97E-05
CFH	1.297871561	0.742948413	8.255479699	0.004062917	0.034709211
CNTN4	1.293025156	0.22922364	7.651899774	0.005671257	0.042388842
NR2E1	1.290683043	0.370953558	10.51737287	0.001182575	0.015514596
PTPRG	1.288962805	0.150085277	8.15559155	0.00429286	0.035733097
AC009499.1	1.288653759	-0.335444979	7.709495062	0.005493111	0.041472471
LDHAP4	1.287378361	0.34568027	10.33937689	0.00130222	0.016360452
ANKRD34B	1.285399318	4.157721652	11.63980336	0.000645554	0.010470537
RP11.511B23.1	1.285347925	-0.757070636	14.80236608	0.000119386	0.003259599
RP11.352D3.2	1.281214062	-0.451936611	7.220127263	0.00720906	0.049496531
DDAH2	1.276474533	6.25645624	48.58196006	3.17E-12	4.76E-09
SLC39A8	1.274653273	4.266158196	25.43658678	4.57E-07	6.07E-05
TXNDC2	1.273471254	-1.430268753	10.50350861	0.001191481	0.0155602
CTNNA2	1.273258121	0.752249239	7.448735817	0.006348102	0.045843112
FAM83F	1.266948284	-0.20232149	8.046846857	0.004558292	0.036928337
IDNK	1.26276427	4.624940284	42.61933068	6.65E-11	5.32E-08
HIP1	1.258189825	7.293402766	37.42144961	9.52E-10	4.79E-07
HK3	1.257545329	10.33619169	29.50418564	5.58E-08	1.25E-05
PGLYRP2	1.257537105	1.002414624	26.89812677	2.14E-07	3.35E-05
NFIB	1.256688321	-0.451614595	8.095712455	0.004437009	0.036318677
UNC5A	1.256015248	4.177630064	19.84842289	8.38E-06	0.000531911
RANBP17	1.254679409	-0.355211973	9.151675058	0.002484905	0.025137393
AC009229.5	1.253938773	0.635649293	7.710918934	0.00548878	0.041462794
KLF5	1.249096609	2.535723869	15.97006647	6.44E-05	0.002169455
LINC00669	1.248100456	0.107813095	8.200324741	0.004188289	0.035196632
EMP1	1.247933924	1.523495379	9.156922485	0.002477789	0.025110173
EBI3	1.247485105	0.919340648	8.981612443	0.002727099	0.026581968
CMTM4	1.245010185	3.588121884	23.46861624	1.27E-06	0.000129317
UPP2	1.244781684	2.070629866	11.16106868	0.000835318	0.012429358
C20orf26	1.24224251	-1.025495438	7.275132029	0.006991575	0.048694902
RP4.612B15.3	1.240643795	-0.049094341	15.73015	7.31E-05	0.002343306
CDADC1	1.240216704	3.936850492	34.26357622	4.81E-09	1.80E-06
CDH13	1.236208576	0.437041029	8.232295945	0.004115144	0.034945815
CTB.61M7.2	1.226470879	6.150331103	45.58439457	1.46E-11	1.47E-08
RP11.368L12.1	1.22552395	-0.289428075	14.58755484	0.000133795	0.00353349
SYN2	1.223603592	1.950878542	16.28371619	5.45E-05	0.001966469
ADCY3	1.22357544	5.257209856	17.97706569	2.24E-05	0.001044265
CEP55	1.219512473	1.859796766	8.355446902	0.003845329	0.033602079
RP11.389C8.2	1.217999531	1.732453576	18.26332598	1.92E-05	0.000943876
CAPG	1.214882263	8.073051602	52.12874432	5.20E-13	1.50E-09
GPI	1.214003655	6.342721938	34.37491142	4.55E-09	1.73E-06
GALNT2	1.213903002	6.348966023	27.04542565	1.99E-07	3.18E-05
IQGAP3	1.21144638	0.642225819	11.00684989	0.000907758	0.013101453
RP11.806H10.4	1.21143563	2.760747614	13.60031304	0.000226148	0.005104009
GRHL3	1.207485734	-0.711254749	11.50305972	0.000694817	0.010982926
MIAT	1.202980154	3.759700719	19.33000332	1.10E-05	0.000633931
KRT18P34	1.202640391	-1.283141125	8.484989838	0.003580886	0.03212062
HBEGF	1.201415553	1.635752963	22.38959637	2.23E-06	0.00019611
PKP2	1.201252251	1.232042593	14.62372986	0.000131251	0.003493746
RP11.281A20.1	1.199989304	0.045545473	12.17236187	0.000485029	0.008569545
HSD3B7	1.199571675	4.016409567	21.34497261	3.84E-06	0.00030236
TK1	1.198515847	3.974931247	17.67622305	2.62E-05	0.001163865
VNN1	1.198308285	8.292982223	14.87559084	0.000114839	0.003200434
FSD1L	1.195171944	1.531284996	24.0659099	9.31E-07	9.94E-05
ROBO2	1.194682909	1.635869573	13.2305543	0.000275422	0.005813605
SOX5	1.187658118	0.017516246	7.204821367	0.007270799	0.049763536
GUSBP3	1.176876892	5.13692745	14.65317711	0.000129217	0.003471644
SVEP1	1.172970428	-0.967961746	11.05235921	0.000885744	0.012922386
ALOX5AP	1.169371156	9.973222856	27.37014093	1.68E-07	2.85E-05
RP11.215G15.5	1.167829769	1.968355311	29.10703125	6.85E-08	1.47E-05
CLEC4D	1.165642954	6.775000919	21.03048592	4.52E-06	0.000345372
CYB5R2	1.165248463	1.023677037	10.40871097	0.001254223	0.01600661
IFI35	1.159988563	6.237648055	15.66659586	7.55E-05	0.002396708
SESN2	1.155250779	5.073583564	39.52935079	3.23E-10	1.86E-07
ABCA13	1.150729419	2.835254984	7.850492396	0.005080687	0.039437201
LYPD8	1.149908692	-0.167761945	9.23944973	0.002368561	0.024395334
SLCO4A1	1.147401487	4.798723618	22.44646313	2.16E-06	0.000191224
GJB6	1.146209874	0.323758337	7.446040966	0.006357614	0.045895375
RP11.497H16.7	1.145126891	3.481413396	18.0876767	2.11E-05	0.001004604
GBA	1.143872322	7.308616095	42.6920797	6.41E-11	5.32E-08
PGD	1.142936276	10.42102608	28.53260318	9.21E-08	1.81E-05
MOSPD3	1.141464789	4.850725344	34.77248164	3.71E-09	1.44E-06
HS3ST3B1	1.141441106	4.468090791	19.98558214	7.80E-06	0.000511161
FCAR	1.140938197	7.304556066	28.52933154	9.23E-08	1.81E-05
PGLYRP1	1.140554659	6.006297012	15.48168393	8.33E-05	0.002570211
CITF22.92A6.1	1.139938698	-0.553211392	11.94664413	0.000547459	0.009384945
ANXA1	1.138566189	9.309174006	22.98862215	1.63E-06	0.00015365
LPP.AS2	1.136578853	0.965979924	20.30702981	6.60E-06	0.000454208
EMILIN2	1.132585301	7.750094988	25.47138262	4.49E-07	6.03E-05
RP11.661A12.5	1.132357672	2.991258199	13.42023937	0.000248924	0.005416164
ERG	1.124962824	2.200647017	8.948274139	0.002777319	0.026902523
F12	1.122714388	0.230095846	10.73626225	0.001050563	0.014419873
PGDP1	1.121500357	-0.562758455	9.977418028	0.001584717	0.018731602
EPAS1	1.119294379	3.132996447	14.58352523	0.000134082	0.003536426
KCNH1	1.119251367	-0.29401386	9.356517833	0.002221939	0.023376125
MUC1	1.119011787	1.491505644	13.05619715	0.000302283	0.006209651
FLNB	1.114097234	4.971164079	20.7008666	5.37E-06	0.000388293
NXT2	1.1099525	2.940519161	23.39864748	1.32E-06	0.000132836
RP6.99M1.2	1.108495165	0.222806996	12.46320168	0.000415048	0.00771233
NAPRT1	1.108043874	3.862968058	15.15673382	9.89E-05	0.002905981
MAFG	1.107899887	4.082782065	32.06354165	1.49E-08	4.29E-06
PADI4	1.105935766	8.57508458	27.3352112	1.71E-07	2.85E-05
LINC00694	1.105630479	5.898233087	17.32843235	3.14E-05	0.001326595
MYO10	1.102864169	3.52389995	17.75359595	2.51E-05	0.001142644
ROM1	1.100408677	2.330156496	23.54713912	1.22E-06	0.000125479
OSM	1.10030846	4.439286869	13.88578247	0.000194262	0.004568337
GPC5	1.099595166	0.782812238	7.354356054	0.006690047	0.047266005
PTPRVP	1.097769632	0.264853739	19.2547242	1.14E-05	0.000646495
S100A2	1.097537195	-1.894604324	8.978469941	0.002731793	0.026614866
NMNAT2	1.093602282	0.797741711	10.5356158	0.001170959	0.015441138
TPI1P2	1.093482439	-1.406352007	7.290700483	0.006931245	0.048438595
TNFSF13B	1.09270356	7.082141924	25.76683288	3.85E-07	5.58E-05
SOCS3	1.092267692	8.101345992	16.33553542	5.31E-05	0.00193652
ZC3H3	1.092140684	7.218287447	22.8717367	1.73E-06	0.00015989
SAMSN1	1.085600608	7.376460957	15.0516835	0.000104607	0.003015219
AKR1C1	1.084849525	1.543272525	7.389032709	0.006562277	0.046687963
PNPLA1	1.080814232	4.035733793	24.77299611	6.45E-07	7.75E-05
COL28A1	1.078646987	-0.963262071	7.299525339	0.006897283	0.048289691
E2F2	1.078511889	5.796161983	15.00257421	0.000107365	0.003055424
AC061992.2	1.075971555	2.658070666	19.43651226	1.04E-05	0.000606474
TIPARP	1.073764532	5.257035861	23.14683903	1.50E-06	0.000144898
RP11.511B23.2	1.069084355	2.697326991	13.70629621	0.000213737	0.004889531
POR	1.068311547	7.791392128	23.02810305	1.60E-06	0.000152585
ZNF366	1.060284682	2.004959822	14.66463539	0.000128434	0.003455204
ATP6V1C1	1.058825927	6.835775788	27.07852938	1.95E-07	3.15E-05
DACH1	1.058396706	4.678028512	19.45479112	1.03E-05	0.000602439
RP1.80N2.3	1.057998001	0.715113911	9.42944414	0.00213529	0.022837464
IDI1	1.056978647	1.96482572	12.79224988	0.000348058	0.006811612
TMEM255B	1.055516588	1.965446271	17.49647087	2.88E-05	0.001247625
CYP1B1.AS1	1.052158358	5.251168149	9.008401014	0.002687414	0.02632231
MYOF	1.051977231	4.473936795	12.55363086	0.000395437	0.007451398
NUCB1	1.0497547	7.912545153	28.30095594	1.04E-07	1.97E-05
AGFG1	1.049739782	7.67743705	24.7971402	6.37E-07	7.74E-05
CPNE5	1.04652578	6.049113538	15.4156913	8.63E-05	0.002633357
TTC8	1.046496563	1.714590933	18.50686487	1.69E-05	0.000871386
UPP1	1.046309418	8.422624163	25.52876941	4.36E-07	5.94E-05
RAB20	1.043797842	5.229442195	15.53329393	8.11E-05	0.002513751
HRH1	1.042726703	2.451238179	17.32549935	3.15E-05	0.001326595
RN7SL721P	1.042211644	-0.428647565	8.533176252	0.003487306	0.031615733
FCER1G	1.038852613	10.51401889	24.68550604	6.75E-07	7.97E-05
CTC.503J8.6	1.038836421	6.795122946	24.43755142	7.68E-07	8.48E-05
TRIO	1.038791156	6.373089732	15.84684711	6.87E-05	0.002272577
GCA	1.037718724	9.238345834	22.92627399	1.68E-06	0.000156521
LAP3	1.037386826	4.444461119	8.343837466	0.003869977	0.033741406
CTD.2538C1.2	1.032329298	0.882994458	19.12709792	1.22E-05	0.000677904
ACN9	1.02626615	3.802284476	23.19067448	1.47E-06	0.000142313
KIF14	1.024957886	0.453452393	7.352059578	0.006698597	0.047279833
RP11.485G4.2	1.021090969	2.746131959	18.57269702	1.64E-05	0.000848296
EMILIN1	1.019673801	1.310108207	11.3019566	0.000774255	0.011830285
RP4.633O19__A.1	1.018229624	-0.21735562	16.04421075	6.19E-05	0.002116209
PDSS1	1.01733685	4.476254113	17.82177868	2.43E-05	0.001112443
CDK5RAP2	1.016518796	7.145834698	14.90602794	0.000113001	0.003157933
RP1.193H18.2	1.01394256	3.863597262	16.6965307	4.39E-05	0.00165418
LILRA5	1.013618801	8.255163365	18.25056696	1.94E-05	0.000943876
DNAJC5B	1.013226821	-0.443057189	7.954388735	0.004797091	0.038108749
SPATC1	1.013153168	4.358305959	11.6152813	0.000654121	0.01056702
SLCO4C1	1.012196421	4.094146977	15.29183143	9.21E-05	0.002760817
NCOA7	1.010009553	4.651086677	16.86093024	4.02E-05	0.00156126
DNAH10	1.009941129	0.420602066	14.90118006	0.000113292	0.00316168
STXBP2	1.008510213	9.381311367	15.55209065	8.03E-05	0.002499172
SMAD1	1.005423105	1.625014808	15.85430516	6.84E-05	0.002270268
TTN.AS1	1.003038288	1.188227025	22.97534903	1.64E-06	0.000153703
RNF10	1.002179123	9.619241322	14.63981166	0.000130136	0.003482438
AC098823.3	1.001297828	0.61139493	10.38567488	0.001269968	0.016075221
ZKSCAN7	1.000529401	-0.313216796	9.453961443	0.002106936	0.022697084
PPM1N	0.993526779	3.751080814	13.94848025	0.000187889	0.004470573
OSGIN1	0.99347789	2.294371974	22.32546235	2.30E-06	0.000201888
GGT1	0.993303287	5.642684386	16.72287629	4.33E-05	0.001637489
AP001063.1	0.991519069	-0.93388307	8.484489788	0.00358187	0.03212062
TSPO	0.991516198	9.31981947	19.27326825	1.13E-05	0.000645672
CLINT1	0.990851828	5.895792412	19.81048575	8.55E-06	0.000539182
BEND7	0.990469855	2.028078947	9.09508797	0.002562969	0.025625878
CDKN2C	0.990370372	3.431904624	20.24912496	6.80E-06	0.00046031
AMOTL1	0.989340136	0.683286985	8.092134973	0.004445776	0.036346201
GAPDHP65	0.988641158	-0.625307625	10.08195095	0.001497287	0.018057838
RP11.703I16.1	0.988193056	1.275965196	9.641966944	0.001901815	0.021271018
TRIB1	0.98614759	5.594475231	24.05070492	9.38E-07	9.96E-05
APOL1	0.985565798	5.902180478	7.246027806	0.007105803	0.049167964
ERLIN1	0.982211075	5.780458887	17.17648367	3.41E-05	0.00138716
NLRC4	0.979273943	7.588284163	21.00943548	4.57E-06	0.000345372
RAB32	0.977426416	6.144250295	24.51086987	7.39E-07	8.28E-05
PLS1	0.97488266	-0.171053593	8.398638008	0.003755022	0.033027502
RBM11	0.974344039	0.118648458	8.532357643	0.003488875	0.031615733
FERMT3	0.973368497	9.053042269	34.21112838	4.94E-09	1.81E-06
OSCAR	0.970896658	8.390005888	26.93120848	2.11E-07	3.35E-05
ADAM9	0.970163699	5.137644494	19.78610224	8.66E-06	0.000541032
TXN	0.970046056	6.699149898	25.66112374	4.07E-07	5.78E-05
RP11.293M10.6	0.968400176	0.815095867	12.15034118	0.000490789	0.0086486
KIAA0930	0.965077547	8.257680951	33.39878675	7.51E-09	2.44E-06
PKM	0.964875143	9.96675345	28.3724985	1.00E-07	1.92E-05
S100P	0.96470837	7.904056489	12.5532302	0.000395522	0.007451398
DYSF	0.960041993	10.7373345	17.02614257	3.69E-05	0.001481872
GCSAML	0.959520392	-0.526205883	10.55846261	0.001156574	0.015304554
HPD	0.959436293	2.656328178	11.53856483	0.000681672	0.010864221
ARHGEF17	0.958163714	2.227703203	9.883362287	0.001667799	0.019345156
GCH1	0.956146224	5.222047613	10.48551335	0.001203142	0.015661802
UBE2H	0.956080469	7.473614213	23.46924262	1.27E-06	0.000129317
SQRDL	0.955709444	6.258594627	35.97817426	2.00E-09	9.15E-07
LINC00671	0.951419072	4.701433946	12.15710753	0.000489012	0.008624813
PTPN22	0.951361417	5.239354749	25.05622511	5.57E-07	6.94E-05
FLOT1	0.950958837	9.107081664	22.64958533	1.94E-06	0.000174891
LAMA2	0.950451567	0.401094748	8.692627771	0.003194997	0.029693896
SNX3	0.948964207	8.221839699	27.20462857	1.83E-07	2.98E-05
FAM101B	0.941944002	7.774719492	21.26253804	4.00E-06	0.000313199
LGALS1	0.940608678	7.715304931	27.67867707	1.43E-07	2.56E-05
PIM1	0.940533619	8.338396167	17.71980076	2.56E-05	0.001152739
HYAL3	0.939488029	1.753846967	12.71503226	0.000362728	0.007037273
RP11.439A17.10	0.939250088	4.391286664	10.17318643	0.001424978	0.017467667
FBXO6	0.936804735	5.516506794	9.719734079	0.001822999	0.020594988
LAIR1	0.934318594	7.728354018	12.69454195	0.000366724	0.007087547
KIF3C	0.933911752	4.66862135	19.62725555	9.41E-06	0.000571463
PLP2	0.932314663	8.608078802	29.16644557	6.64E-08	1.44E-05
LINC00398	0.931873503	1.15778679	11.94431964	0.000548142	0.009388684
QSOX1	0.926685379	7.877231036	21.32336129	3.88E-06	0.000304598
RP11.295G20.2	0.926524759	4.4318888	19.79356047	8.63E-06	0.000540624
C4orf3	0.926016296	7.179994706	24.5294017	7.32E-07	8.28E-05
GAPDHP1	0.925399166	1.882007258	11.10134441	0.000862652	0.012680476
CD82	0.924804528	7.979989846	28.94549562	7.44E-08	1.55E-05
ADPGK.AS1	0.922951084	-1.099570442	8.224459686	0.004132951	0.035064564
PECR	0.922783081	4.637749091	21.50277833	3.53E-06	0.000288136
ZNF282	0.92208958	5.403091473	39.61467527	3.09E-10	1.84E-07
MAP1LC3A	0.92166336	3.726543013	18.27251205	1.91E-05	0.000943876
SLC25A24	0.918573024	4.58700149	13.25237134	0.000272235	0.005781991
RP11.321E2.3	0.918514732	1.170446202	7.466858847	0.006284511	0.045546901
HN1	0.918290571	7.266067096	25.53607553	4.34E-07	5.94E-05
PML	0.918127335	6.903925344	10.41528889	0.001249763	0.015969898
RCAN1	0.91673572	4.684452941	18.8087513	1.45E-05	0.000777501
MYL6	0.915657076	9.134123562	19.61873725	9.45E-06	0.000571463
DHCR24	0.914172352	3.471897807	17.52962905	2.83E-05	0.001238041
CEBPB	0.913580847	8.732141549	14.49199535	0.000140756	0.003669304
KIAA1715	0.912515907	4.613120701	15.3073983	9.14E-05	0.002743052
TRPS1	0.91243921	5.555340356	17.38700998	3.05E-05	0.001297895
VAT1	0.912060317	5.854520818	23.74590606	1.10E-06	0.000114924
MARCO	0.911856417	4.399635253	11.03764276	0.000892803	0.01297815
ENO1	0.911323141	9.444185846	25.36935874	4.73E-07	6.20E-05
RP11.701P16.5	0.910679493	4.271209413	8.907200828	0.002840483	0.027369834
EMR1	0.909814552	7.308089514	12.67626479	0.000370327	0.007122726
GAS7	0.9083508	8.891626574	16.30779665	5.38E-05	0.001959574
CORO2A	0.907756176	5.106939885	22.76408295	1.83E-06	0.00016798
PCAT1	0.905863626	0.452768707	9.480904267	0.002076216	0.022534595
NAIP	0.905704329	6.856304172	15.96534425	6.45E-05	0.002169455
GRPEL1	0.903805304	4.491249795	39.14700643	3.93E-10	2.20E-07
RBPJ	0.902652937	7.910699401	28.73589877	8.30E-08	1.71E-05
FAM89A	0.902318279	3.101019473	8.744648051	0.00310512	0.029110376
TESC	0.899854618	6.260179451	13.1243484	0.000291483	0.006063141
LACTB	0.896104381	1.543559264	11.06289577	0.000880725	0.012867766
ABHD17C	0.895844697	0.963511558	9.572317332	0.001975333	0.021815157
OXER1	0.895352867	4.913286891	15.75699036	7.20E-05	0.002321725
ADGB	0.895242396	2.157370095	8.038267855	0.004579931	0.037017376
UBE2S	0.895207699	3.193682241	8.963333536	0.002754518	0.026745869
PHACTR3	0.894567181	1.155958096	9.091020723	0.002568675	0.025663495
PDGFC	0.894372798	3.830230342	7.381684304	0.006589143	0.046829568
AKR1C7P	0.894145723	-0.736374029	8.405093025	0.003741712	0.032990483
CICP27	0.893964373	2.638980459	7.436902941	0.006389976	0.046063075
ZNF663P	0.893006246	-0.435459424	7.633203526	0.005730343	0.042720682
FAM217B	0.892359461	4.606018795	19.72753875	8.93E-06	0.000551043
EMB	0.890602104	7.986872566	24.8134105	6.32E-07	7.72E-05
MSMO1	0.889481905	3.376901485	22.99293489	1.63E-06	0.00015365
IGFLR1	0.887783451	1.719743144	8.323233402	0.003914119	0.033933487
F8	0.887703222	2.92530982	20.11497721	7.29E-06	0.00048721
SLC25A28	0.886465137	6.459231985	31.00200633	2.58E-08	6.50E-06
AC009005.2	0.88609747	1.29836141	11.78993717	0.000595517	0.009865152
GSR	0.886024747	6.634133582	25.80490237	3.78E-07	5.52E-05
DPP3	0.885638981	4.300139933	28.27278383	1.05E-07	1.97E-05
RP11.347C12.10	0.88552033	0.134189879	14.27289222	0.000158126	0.003948644
OAT	0.884911811	5.55895399	16.24508663	5.57E-05	0.001985055
CARD6	0.884697318	6.401247412	22.08529497	2.61E-06	0.000224879
ALPL	0.882298955	11.20616027	12.67746025	0.00037009	0.007122726
CAP1P2	0.881507248	-0.564120975	8.247740682	0.004080275	0.034796162
LIPC	0.881326985	2.443596365	15.003945	0.000107287	0.003055424
CLU	0.880408732	7.893529392	7.512203673	0.006128235	0.044703325
VWA7	0.880149197	0.817056154	8.134408813	0.004343301	0.035983725
GTF2H5	0.879248486	3.16176727	14.16435911	0.000167514	0.004126892
BCL2A1	0.878886959	7.833581076	10.66253545	0.001093274	0.014725631
SERPINA1	0.878589687	11.72600404	17.14113457	3.47E-05	0.001408839
DNAJC13	0.878522646	6.019237166	21.47517365	3.58E-06	0.000288136
CD55	0.877321753	9.170821093	15.94887939	6.51E-05	0.00217752
ATP11B	0.874539247	7.732774614	15.79631792	7.05E-05	0.002295611
SEC24A	0.874498554	4.324838403	24.68615433	6.75E-07	7.97E-05
EMC2	0.87380071	4.330001789	22.72911985	1.87E-06	0.000169523
MAPRE1	0.873338923	4.712767038	27.99823806	1.21E-07	2.23E-05
CUTC	0.872459176	5.474439478	31.57604801	1.92E-08	5.16E-06
PFDN1	0.872036151	4.005983859	14.75810051	0.000122221	0.003318733
GADD45G	0.87142831	1.717506323	12.54382961	0.000397517	0.007468059
STX1A	0.87107005	0.311832322	9.042734621	0.002637408	0.025996575
MTRR	0.870747799	4.601486559	14.68586687	0.000126995	0.003421066
MLLT1	0.868793336	6.764573958	17.78536888	2.47E-05	0.001127876
RP11.326C3.12	0.868529792	3.999226932	8.262576545	0.004047065	0.034659435
CHCHD7	0.868447185	4.382228904	21.59966776	3.36E-06	0.000277773
CCDC34	0.864526512	1.185068438	7.727702616	0.00543799	0.041202524
MAPK14	0.862797056	9.105074075	19.51911172	9.96E-06	0.00059292
IMPA2	0.862340889	6.940379453	15.20925377	9.62E-05	0.002853606
SCPEP1	0.861213289	7.494388419	14.45083198	0.000143866	0.003721526
IL1RAP	0.859688623	5.946514965	8.679339838	0.003218375	0.029897404
PSTPIP2	0.858759368	7.435028684	13.47596342	0.000241639	0.005311059
RP11.356N1.2	0.857703222	0.341785619	11.12561937	0.000851434	0.012585635
TUBA1A	0.856948341	8.782117605	13.52148337	0.000235848	0.005223604
TMEM120A	0.855152412	6.675432381	21.48166145	3.57E-06	0.000288136
GAPDH	0.855072364	10.37659497	21.9109421	2.86E-06	0.000240107
RP4.669L17.10	0.854642612	2.418447561	7.864014118	0.005042831	0.039300583
GK5	0.853205808	2.924213847	14.17862654	0.000166248	0.004110773
AZI2	0.852929465	4.396275016	20.36208421	6.41E-06	0.000444359
AC079807.4	0.851788277	1.997251475	10.99451998	0.000913817	0.013160657
RAC2	0.851337963	9.504966275	31.51637659	1.98E-08	5.18E-06
PROK2	0.848657926	8.476093113	8.303279095	0.003957356	0.03411656
RHOG	0.848165187	9.639035069	17.59223595	2.74E-05	0.001205789
SLC25A40	0.845945213	4.915319679	14.39689837	0.000148046	0.003758346
CD59	0.843680906	7.364705018	14.85388273	0.000116169	0.003211948
AC005795.1	0.843611267	0.083658502	8.674607213	0.003226744	0.029933799
PFN1P1	0.841624556	0.743411449	9.379705471	0.002194008	0.023241438
ANAPC15	0.841566092	2.495994642	18.33115995	1.86E-05	0.000937403
G6PD	0.840729749	8.346362329	18.49385658	1.70E-05	0.000873297
BASP1	0.840085565	10.02903332	13.57532426	0.000229178	0.005137925
PLD1	0.838870294	4.011720296	19.19446809	1.18E-05	0.000663509
KPNA4	0.83854214	6.329620399	30.39337405	3.53E-08	8.18E-06
ACER3	0.837832151	6.41287594	14.86349367	0.000115578	0.003207734
AZIN1	0.83704858	5.905974137	16.40104897	5.13E-05	0.001888142
ENPP2	0.836881831	0.466337	7.590771219	0.005866785	0.043471948
ANKRD55	0.836334111	4.978509118	12.67615715	0.000370348	0.007122726
JHDM1D.AS1	0.83573998	3.766470226	16.03119271	6.23E-05	0.002123611
ROGDI	0.833132608	6.461003387	14.16025271	0.00016788	0.004128925
MAGIX	0.831167242	1.693373849	17.35007604	3.11E-05	0.001315041
FIG4	0.830436721	5.698943447	23.20851487	1.45E-06	0.00014168
FLOT2	0.829436276	10.50936875	15.97498553	6.42E-05	0.002169281
TMEM64	0.829301219	2.944608447	15.81024327	7.00E-05	0.002290374
CD44	0.828280825	9.499009199	19.91506697	8.10E-06	0.000521187
SVIP	0.827016693	3.078171737	13.28963767	0.000266877	0.005710263
MIR223	0.826511322	6.382034285	15.02207858	0.000106261	0.003032563
VSIG10L	0.824615531	1.59231986	8.26039935	0.004051921	0.034671593
DCPS	0.824406146	6.089010486	17.00703478	3.72E-05	0.001490919
LINC01001	0.824200505	4.89137687	12.63313765	0.000378969	0.007261585
CNGA4	0.823976057	2.230700632	10.50580681	0.00119	0.0155602
RP11.1319K7.1	0.823675699	4.855267572	13.27664115	0.000268734	0.005725699
C1orf162	0.823328658	8.284984277	16.17479194	5.78E-05	0.002031142
SEC14L6	0.822938219	-1.21847829	7.793086908	0.005244651	0.040291251
SHROOM4	0.822921838	1.540991103	10.10252694	0.001480662	0.017900125
GSG1L	0.822879542	1.13607662	7.203945242	0.007274349	0.049770952
PRSS36	0.821188179	2.225251404	10.7884632	0.001021346	0.014180435
KIF1B	0.82109873	6.849251798	17.28766255	3.21E-05	0.001339294
TIFA	0.819001469	4.725455038	11.49318045	0.00069852	0.011019577
RP11.451M19.3	0.818534229	0.616727906	10.96374353	0.000929119	0.013332257
FADS2	0.818353071	3.901502676	11.84904982	0.000576908	0.009659973
ATP8B3	0.817867185	3.118107255	15.86511138	6.80E-05	0.00226106
BLM	0.817713028	3.826211931	12.39718213	0.000429982	0.007892825
FAM20C	0.816498332	3.827679903	8.656851261	0.003258339	0.030185261
HELZ2	0.81637421	7.318871472	8.421902908	0.003707276	0.032862835
CD63	0.815017516	8.761025164	14.75574832	0.000122374	0.003318733
AL627309.1	0.813608652	8.883503911	12.86622231	0.000334566	0.006633939
RAB31	0.813306929	8.411190582	20.48663349	6.00E-06	0.000420698
SNX20	0.813293893	7.189996651	24.91000677	6.01E-07	7.39E-05
FBXW2	0.813051605	6.83371275	18.03621148	2.17E-05	0.001017027
JMJD6	0.812984955	5.765073239	27.44813391	1.61E-07	2.78E-05
PTPN1	0.81163852	6.932799044	34.98093441	3.33E-09	1.32E-06
SH3GLB1	0.811182348	8.168140564	18.27905867	1.91E-05	0.000943876
OGFR.AS1	0.810600052	0.700030673	14.14764433	0.000169009	0.00414275
APMAP	0.809653845	8.896693904	17.22020132	3.33E-05	0.001365484
S100A6	0.806218555	8.673860779	15.5717332	7.94E-05	0.002477164
HLX	0.806019655	5.767754671	15.66322196	7.57E-05	0.002397218
WSB1	0.805859693	8.177083843	12.55621547	0.000394891	0.007451398
ME2	0.805778519	6.367104611	25.75863946	3.87E-07	5.58E-05
PLIN3	0.804746868	7.352087815	22.74664557	1.85E-06	0.000168744
UNC79	0.804710439	0.653469035	8.786420504	0.003034812	0.028707638
ITGAM	0.804398968	9.494098347	15.11183652	0.000101326	0.002941661
SLC2A3	0.804280643	10.06324106	13.60038847	0.000226139	0.005104009
PEF1	0.803442897	3.646589594	33.60281582	6.76E-09	2.27E-06
FRRS1	0.801324909	0.61541719	9.19715477	0.002423916	0.024738164
PNPLA6	0.800491604	7.763746244	24.51268496	7.38E-07	8.28E-05
S1PR1	0.800335365	6.096574602	10.16331133	0.001432631	0.017529527
LINC00639	0.799056757	0.413923945	7.824237422	0.005155019	0.03983562
METTL9	0.798433361	9.021879798	20.19806918	6.98E-06	0.000470214
CHST2	0.797581691	5.166798536	12.97669585	0.000315392	0.006389222
DPY19L3	0.795048205	5.46340873	11.93292934	0.000551504	0.009427236
CTSL	0.794820694	4.061447245	12.60068904	0.000385605	0.007355167
PLBD1	0.793595695	9.398006333	19.37049049	1.08E-05	0.000624199
GALNT14	0.793578098	6.153223245	8.052806318	0.004543322	0.036888568
SDHC	0.793487945	5.311566471	33.02057318	9.12E-09	2.87E-06
FAM105A	0.792657735	5.953419158	15.18749287	9.73E-05	0.00287577
PGK1	0.79260662	9.278498838	22.63490087	1.96E-06	0.000174891
ANO10	0.790261173	4.843589823	19.34488744	1.09E-05	0.000630812
C19orf35	0.789938506	6.537915711	14.04737865	0.000178262	0.004302386
GSTO1	0.788950054	6.4061126	26.76072437	2.30E-07	3.57E-05
TMEM110.MUSTN1	0.788788789	1.210827154	8.138791244	0.004332816	0.035947049
PPM1M	0.787466759	8.075172457	20.93032586	4.76E-06	0.000357256
ARL8A	0.786968089	6.951775875	27.22635306	1.81E-07	2.97E-05
ALOX5	0.78689896	10.26031137	16.21819839	5.64E-05	0.002001716
RP5.968J1.1	0.785774731	3.831391047	9.361617778	0.002215765	0.023358144
ACTB	0.784439403	13.29562337	16.22144455	5.64E-05	0.002001716
LINGO1	0.784427166	-0.085307327	7.649282963	0.005679489	0.042426898
CASP7	0.783206247	3.666476089	9.596939577	0.001949019	0.021599931
PRUNE2	0.782284919	3.972525853	9.161855582	0.002471119	0.025080832
MSRB3	0.781700009	3.324998881	13.56339838	0.000230639	0.005164934
TP53I11	0.781181212	8.0976951	19.16281246	1.20E-05	0.000667688
RP1.232L22__B.1	0.781076068	0.557041981	9.030942863	0.002654475	0.026108189
ALCAM	0.779935803	4.896299724	11.44052861	0.000718593	0.011239581
RP11.424I19.2	0.778930711	1.952161467	7.493810578	0.006191141	0.045009457
CTDP1	0.778832381	6.590846687	20.85158694	4.96E-06	0.000365455
PDE4D	0.778525888	5.294488746	13.7743719	0.000206129	0.004769571
TOR4A	0.778412396	6.402272425	23.68369447	1.14E-06	0.000118088
GPR160	0.777489377	5.983180901	15.468644	8.39E-05	0.002573421
CTA.445C9.15	0.77325028	3.703112337	13.24742262	0.000272955	0.005791179
PRSS27	0.7724445	1.092535068	11.40136963	0.0007339	0.011434669
KIAA0895L	0.772219974	2.849505687	14.53489608	0.000137587	0.00361001
AGL	0.771942232	3.310812613	9.762765826	0.001780818	0.020295722
AC093673.5	0.769719405	4.385618047	12.91358442	0.000326206	0.006536106
MSRB1	0.769368829	9.71243113	15.28959009	9.22E-05	0.002760817
ST3GAL4	0.769051127	6.909816786	10.90274931	0.000960216	0.013624561
IL27	0.769038432	3.55662083	7.399961306	0.006522528	0.046487124
RP11.9L18.2	0.768257301	-1.161544468	7.739274837	0.00540325	0.041078133
BCL3	0.768151362	7.891028042	16.14259064	5.87E-05	0.002050791
CTC.471F3.4	0.767876625	4.251889684	12.87055903	0.000333792	0.006628857
CDKN2D	0.767152739	7.430354164	18.16802273	2.02E-05	0.00097392
AL590714.1	0.766665509	-0.610519064	7.55280692	0.005991667	0.044080516
NLRP12	0.762681098	8.092475012	15.03135049	0.00010574	0.003030611
GFOD2	0.762047139	5.440417538	27.4927144	1.58E-07	2.76E-05
HCFC1R1	0.759803896	4.25659001	14.93673024	0.000111177	0.003121032
CMAHP	0.75818347	4.399489539	10.34802421	0.001296133	0.016304292
SERINC2	0.757417376	3.21003211	8.883168617	0.002878116	0.027613764
INSIG2	0.757162145	3.922304532	15.87793268	6.76E-05	0.002249499
PRR24	0.757106643	3.523182915	10.75648694	0.001039144	0.014311821
CNIH4	0.756886277	6.058479838	20.50434236	5.95E-06	0.000418276
PCMT1	0.756857046	6.567255842	24.44165136	7.66E-07	8.48E-05
CAP1	0.756374512	10.54933891	20.26754817	6.73E-06	0.000457434
SIRT5	0.756235218	4.58185193	12.50659724	0.000405518	0.007597298
SLK	0.755914427	6.173533731	18.92457686	1.36E-05	0.000745614
BNIP2	0.75503589	4.85057435	11.28028383	0.000783346	0.011892828
GMFB	0.753310842	4.166650828	10.4444807	0.001230165	0.015852272
SCCPDH	0.751988377	3.341764575	17.60053717	2.73E-05	0.001203164
NTNG2	0.750035806	8.204840605	10.16378184	0.001432265	0.017529527
JAK3	0.749748369	9.619781944	16.16609442	5.80E-05	0.002036068
BATF	0.749493525	5.65738207	20.608305	5.64E-06	0.000404625
FOSL1	0.749454492	1.050273763	7.873229194	0.005017198	0.039187316
SYCP2	0.749318494	3.234841296	7.651569877	0.005672294	0.042388842
KBTBD7	0.748606761	4.570974741	9.403890045	0.002165256	0.023039526
SIGLEC9	0.744221021	8.441887528	16.78026671	4.20E-05	0.001609843
EIF4E3	0.743771159	7.524265377	19.7352063	8.89E-06	0.00055052
CHMP2A	0.743574684	7.586715216	18.40795469	1.78E-05	0.000910836
C17orf103	0.743272773	8.025933813	13.57731452	0.000228936	0.005137925
PYGL	0.741557149	9.809728111	11.10136168	0.000862644	0.012680476
ARID5A	0.741170405	7.531798838	12.67292147	0.000370989	0.007122726
B4GALT4	0.740975283	3.513868279	15.2322556	9.51E-05	0.002824951
SH2D4B	0.740300888	0.46670144	8.885086308	0.002875095	0.027611034
PVRL1	0.739506804	4.051474442	8.244024749	0.004088637	0.034823314
AC109826.1	0.739403845	1.195426159	7.864101208	0.005042589	0.039300583
GNG5	0.738994275	7.755924114	20.45735396	6.10E-06	0.000424238
CRLS1	0.738979357	4.192179235	15.76016296	7.19E-05	0.002321725
GPR97	0.73865862	7.656227496	12.28523403	0.000456556	0.008217603
MMADHC	0.736964055	5.973164809	25.515617	4.39E-07	5.94E-05
C19orf47	0.736610248	3.581540403	13.54044046	0.000233478	0.005205389
PCBP1	0.736063115	1.69240427	10.32885834	0.001309662	0.016418425
MTHFD2	0.735551081	3.793184665	9.782635846	0.001761676	0.020160834
SLC40A1	0.735125704	7.256206592	12.87604182	0.000332815	0.006622501
DRAM1	0.735106978	5.790663647	21.45995641	3.61E-06	0.000288136
TOR1B	0.733796075	5.91471818	11.96191044	0.000542992	0.009330386
PROSER1	0.733432239	5.049812713	24.55217143	7.23E-07	8.27E-05
ZDHHC3	0.733319896	6.899179554	30.55333918	3.25E-08	7.62E-06
CAPN1	0.731881344	7.895779048	24.6173467	6.99E-07	8.11E-05
TAF13	0.730803349	3.423903494	14.72056605	0.000124679	0.003376705
ALDOA	0.730785282	10.2840002	14.32519544	0.000153793	0.003883698
AC007796.1	0.730501491	1.256976308	7.729370103	0.00543297	0.041195428
VPS9D1	0.729934118	6.914265161	11.65061152	0.000641814	0.010443458
ADAM15	0.728675564	6.102777251	11.46174341	0.000710436	0.011137895
KRT8P12	0.725661655	3.254273495	18.2700389	1.92E-05	0.000943876
SEC23B	0.725376421	5.640515212	27.47879745	1.59E-07	2.76E-05
LYRM1	0.724518704	5.446069252	17.00762785	3.72E-05	0.001490919
PAG1	0.722492752	7.22742336	10.75970654	0.001037338	0.014296704
TPST2	0.72241794	7.525197612	19.07921388	1.25E-05	0.000693223
B3GNT8	0.720843637	5.759943816	11.90193734	0.000560756	0.009491923
SNX18	0.720249865	6.198022531	14.27944329	0.000157576	0.003947079
VAMP3	0.718787936	6.648000462	28.69460334	8.47E-08	1.73E-05
CSF1	0.717485249	4.460346834	7.449934265	0.006343877	0.045835282
JOSD2	0.716810926	4.537966588	19.85789744	8.34E-06	0.000531764
SPI1	0.716268328	10.83627919	12.17936569	0.000483211	0.008544911
ACVR1B	0.714361473	5.890757258	16.17516069	5.77E-05	0.002031142
ACSS2	0.714164986	6.006473993	21.60945051	3.34E-06	0.000277658
LIG4	0.713548464	3.584978954	8.332687946	0.0038938	0.033820579
ELMO2	0.71180764	6.788323573	17.42318965	2.99E-05	0.001281535
CTSD	0.71178418	5.286458905	12.00131652	0.00053163	0.009175958
RGL1	0.711608917	2.360782937	9.106227973	0.002547406	0.025508198
DBNL	0.711013768	8.494362312	26.504444	2.63E-07	4.05E-05
HS3ST4	0.710764317	1.038247265	7.964829748	0.004769498	0.038037215
COL23A1	0.710743587	1.593040177	9.313852247	0.002274278	0.023751608
MARCKS	0.709428802	7.159244636	13.53148891	0.000234594	0.005217968
ICA1	0.709424208	2.915194734	10.63586939	0.001109151	0.014879884
PIK3AP1	0.707462777	8.305198531	11.41316916	0.000729253	0.011371053
PDE4A	0.706858485	3.528468023	16.28196172	5.46E-05	0.001966469
DHRS13	0.706274826	5.088864852	9.428023683	0.002136945	0.022837464
NUDT19	0.704550075	3.215262259	15.80675231	7.02E-05	0.002290374
MPZ	0.702601546	4.328967538	15.59212744	7.86E-05	0.002462004
PRDX5	0.701063548	7.617054367	15.93663163	6.55E-05	0.002188026
GRN	0.699500805	10.08022387	11.89288398	0.000563488	0.00952225
CACNA1E	0.698186039	6.003033237	8.175267055	0.004246542	0.035538147
TEX2	0.696604331	4.411578924	13.01084425	0.000309692	0.00630541
RBP5	0.69578975	2.851977476	8.544259426	0.003466136	0.03148862
ADM2	0.695556036	2.021518499	11.60907895	0.000656306	0.010585554
ARHGAP18	0.695551423	4.155994486	16.71714426	4.34E-05	0.001639368
TBC1D8	0.694905941	6.326920283	9.9472039	0.001610939	0.018905896
BAZ1A	0.69477949	8.158383968	14.93605882	0.000111217	0.003121032
TMEM185B	0.694550602	4.239328838	14.43818746	0.000144835	0.003727868
MVB12B	0.694333339	4.183622448	14.50900753	0.000139491	0.003641021
NDUFB9	0.692559665	5.100389035	16.27903668	5.47E-05	0.001966469
PSMD1	0.690259065	5.744571248	32.39028344	1.26E-08	3.80E-06
UBAP1	0.689309184	7.717750329	16.19181974	5.72E-05	0.002026223
RP11.4F5.2	0.688023437	6.249509315	13.03413864	0.000305864	0.006264989
C9orf66	0.685383423	1.562781869	10.94862154	0.000936733	0.013395079
LTB4R	0.684224123	7.874968478	13.92229736	0.000190525	0.004507912
BCAP31	0.682717744	7.198926443	17.676767	2.62E-05	0.001163865
RBMS1	0.682425829	7.2176105	16.87142837	4.00E-05	0.001558037
FPR1	0.682115658	11.11668476	10.67380325	0.001086635	0.014645977
MTF1	0.681823335	6.459903667	15.03240483	0.000105681	0.003030611
AC009495.4	0.681012734	2.876307746	8.505453209	0.003540837	0.031908651
ROMO1	0.680717126	4.350803829	19.17246288	1.19E-05	0.000667498
PLK3	0.680259611	5.360509134	13.79983122	0.000203354	0.004737972
SEMA4A	0.680086454	8.600897186	10.86035014	0.000982451	0.013799977
PPP4R2	0.679353331	5.689913144	14.0813219	0.000175074	0.004261113
VIM	0.678986491	9.561659809	13.08167409	0.000298199	0.006158401
GYS1	0.678450759	6.012333404	21.49358314	3.55E-06	0.000288136
FAM177A1	0.678360882	4.533571786	25.46263664	4.51E-07	6.03E-05
SLC4A1AP	0.678015242	5.043715284	30.12269925	4.06E-08	9.30E-06
CPEB4	0.677405044	6.20406348	9.601826865	0.001943839	0.021585491
MLKL	0.676756752	7.407831116	14.05761978	0.000177294	0.004294021
SRF	0.676627889	6.300444591	23.08719837	1.55E-06	0.000148751
NINJ2	0.676584309	5.927980763	14.43799145	0.00014485	0.003727868
GTPBP1	0.675709169	6.587244603	20.67714476	5.44E-06	0.000391729
PFN1	0.675297405	9.94738104	12.60833583	0.00038403	0.007337669
ACSL3	0.675284722	4.871155082	21.35044815	3.83E-06	0.00030236
TBKBP1	0.675162319	6.852804526	11.42948416	0.000722878	0.011297831
CCND3	0.675119067	9.221989528	16.96932413	3.80E-05	0.001505889
GADD45B	0.674584505	6.685507973	11.91335841	0.000557328	0.009461446
STOML1	0.673049888	2.918076017	13.70811279	0.00021353	0.004889531
RP11.555M1.3	0.672978828	0.619934183	8.310645956	0.003941337	0.034028395
TPM3	0.671366372	9.32289981	24.02572432	9.51E-07	0.000100417
FES	0.671265289	8.227186038	14.2276972	0.000161969	0.004024689
CEBPZ.AS1	0.67086307	1.201111042	7.786734685	0.005263123	0.040357759
USB1	0.670113314	7.777915807	13.46838283	0.000242617	0.005320967
TRAPPC1	0.670069059	6.311965582	13.52300964	0.000235656	0.005223604
CAPNS1	0.669846898	7.482718353	12.14573289	0.000492003	0.008654878
FAM151B	0.669829744	3.595880762	10.89366859	0.000964935	0.013624561
EPDR1	0.669416667	3.874037306	9.423061891	0.002142734	0.022868046
DR1	0.66936711	5.896746391	19.85497035	8.35E-06	0.000531764
TNFRSF10D	0.668527618	3.657618233	10.03952473	0.001532167	0.018365417
PLEC	0.665991951	8.957131737	11.45564657	0.000712771	0.011165821
GOLGA1	0.665880028	5.759195862	16.29603382	5.42E-05	0.001966068
DYNC2LI1	0.66348382	1.690478737	7.578737056	0.005906081	0.043698932
PAM	0.663396401	5.248726798	8.131637773	0.004349944	0.035983725
RP11.162D16.2	0.663237839	1.479553037	7.480683283	0.00623644	0.045247268
CATSPER1	0.662055248	2.908442912	10.8460425	0.000990071	0.013882326
SIPA1L2	0.661962621	6.344745523	8.403055516	0.003745909	0.032990483
LIMS1	0.661732815	5.968708234	18.22692181	1.96E-05	0.000953363
C19orf38	0.660661504	8.134323752	15.82902061	6.93E-05	0.002282057
PTK6	0.659333692	1.517544392	9.141199185	0.002499172	0.025212902
IGFBP7	0.659305951	3.538509429	12.27970945	0.00045791	0.00823462
SART1	0.659179923	6.917311469	15.80754412	7.01E-05	0.002290374
AGTPBP1	0.657880215	7.659500567	9.199108005	0.002421331	0.024730208
LGALS8	0.657874199	3.164588287	18.64349269	1.58E-05	0.000830177
ZDHHC2	0.657712185	4.969104161	18.84753882	1.42E-05	0.000767993
RP5.1043L13.1	0.656152042	5.495077311	8.083822693	0.004466214	0.036468956
ERLIN2	0.655153691	4.649248183	13.74601034	0.000209265	0.004836582
RRBP1	0.654760136	6.542859172	13.0170286	0.000308671	0.006290969
IL1RN	0.654647671	8.114208281	8.490436939	0.003570181	0.032095569
STYXL1	0.653972439	5.212220468	21.94635548	2.80E-06	0.000238701
H3F3B	0.653436371	9.726711902	13.65313437	0.000219874	0.004995943
SELPLG	0.653185975	10.09717528	9.940832458	0.001616524	0.018933494
TOR1A	0.651817945	6.062642971	25.89205662	3.61E-07	5.32E-05
GALNT3	0.651303753	5.102599281	7.265914841	0.007027546	0.048827411
FOXN2	0.651276611	5.466680268	11.24273619	0.000799352	0.012027242
UPB1	0.650830747	4.516973543	8.491542672	0.003568011	0.032095569
PARL	0.650110093	5.134102367	14.6359388	0.000130404	0.003484979
UBA6	0.649901426	4.749349008	11.35780329	0.000751316	0.011571992
SUSD1	0.649846459	4.962785999	17.74391852	2.53E-05	0.001143321
NDST1	0.649755582	6.356180077	11.97239785	0.000539944	0.009303547
RP11.443B7.3	0.649555164	1.033232914	8.50769497	0.003536478	0.031908651
HCK	0.649487372	10.69165938	12.06235627	0.000514502	0.00896469
DEGS1	0.646892365	5.683564521	18.83233227	1.43E-05	0.000772065
DGAT2	0.646341695	7.791789957	8.411632902	0.003728276	0.032908242
LCP1	0.646316843	11.67972806	14.28267057	0.000157306	0.003947079
CYB5R3	0.646211645	7.485367595	13.97867616	0.000184896	0.004430691
FEM1C	0.645562373	4.94620202	12.45448367	0.00041699	0.007733088
GBA3	0.6448221	0.597568302	10.81759393	0.001005401	0.014043961
ARHGDIB	0.644535247	11.13461458	11.6466325	0.000643189	0.010454016
ANKS1A	0.644279841	6.403895333	8.338856206	0.003880602	0.033788751
LSP1	0.642473652	10.57415143	9.46520253	0.002094063	0.022604087
CHP1	0.641869935	6.799921671	17.29847198	3.19E-05	0.001334454
PGM2	0.641831027	6.245756198	10.9365885	0.000942836	0.013448285
AIG1	0.641695976	4.211612706	10.53245518	0.001172963	0.015448349
TTC38	0.641603074	4.749322786	16.7627931	4.24E-05	0.001618582
PGAM1	0.641252781	7.075784467	17.42367381	2.99E-05	0.001281535
UBE2J1	0.640039905	7.937359301	12.45613499	0.000416621	0.007733088
RRP12	0.639582017	6.81710049	10.98903013	0.000916528	0.013171494
OBFC1	0.639435893	4.846460073	11.90388022	0.000560171	0.009489989
RAB27A	0.639422979	7.891048122	14.447519	0.00014412	0.003723304
ORAI2	0.638673306	8.034120472	16.29112048	5.43E-05	0.001966469
PRKAR2A	0.638589861	5.663505917	22.97007827	1.65E-06	0.000153703
RP11.290F20.3	0.636936517	7.848945412	7.984379922	0.004718265	0.037733032
PPA2	0.63560436	4.811755266	16.01680237	6.28E-05	0.002132338
SHISA5	0.63535152	9.361290281	7.368467426	0.006637748	0.047025928
PSMC1P1	0.634619605	0.557977826	11.03336793	0.000894864	0.012989695
C1orf228	0.633744041	5.167475551	10.12851746	0.001459928	0.017702503
SAR1B	0.633609863	4.706035582	14.16512089	0.000167446	0.004126892
DRAP1	0.632283087	6.924988499	12.03121971	0.000523168	0.009076498
GRK6	0.631898208	7.628909192	25.60887089	4.18E-07	5.83E-05
VTI1B	0.631703768	2.915224529	7.662345584	0.005638515	0.04227734
MSRB2	0.63131844	4.946587097	8.875250872	0.002890625	0.027694275
TLR8	0.630634849	8.245415311	9.084842689	0.002577367	0.025688175
ZNF467	0.630108961	7.943301125	7.235824563	0.007146298	0.049279172
HHEX	0.629856192	6.34980161	8.973407422	0.002739372	0.02663333
SEPHS2	0.629446827	6.421443424	20.9867271	4.62E-06	0.000348186
CD164	0.629424004	7.505819021	10.83741326	0.000994696	0.013937486
TALDO1	0.628844822	9.811771924	9.207058184	0.002410838	0.024654575
TDRD7	0.628297494	5.255330833	12.9137448	0.000326178	0.006536106
OTUD1	0.628184662	4.651824401	8.096207055	0.004435799	0.036318677
NDUFAF1	0.627842323	4.75433092	19.98624387	7.80E-06	0.000511161
YIPF5	0.627053639	4.236560889	19.79347062	8.63E-06	0.000540624
SREBF2	0.626957795	6.48986331	14.78229292	0.000120663	0.003285589
YIPF1	0.62677055	6.481907424	15.27883981	9.27E-05	0.00277246
TRPM6	0.626351365	4.527834578	8.170996888	0.004256551	0.035592384
NMI	0.62617119	7.000253477	13.58205751	0.000228358	0.00513665
MANSC1	0.625267253	6.70080157	7.371332265	0.006627182	0.046984064
SNX12	0.62499384	4.448032856	23.38448224	1.33E-06	0.000133152
SKAP2	0.623247753	7.51409519	8.3198436	0.00392143	0.033958351
ADD3	0.622357408	7.460476439	11.28077702	0.000783138	0.011892828
CHSY1	0.621396899	5.961599397	10.04724278	0.001525761	0.018324575
TINF2	0.620634991	6.578358224	24.99002679	5.76E-07	7.13E-05
FBXO9	0.619407695	6.806634592	11.22440531	0.000807286	0.012101499
TLN1	0.619297731	10.21633175	8.570810999	0.00341595	0.031173051
PGM2L1	0.619029392	3.314848444	7.55252392	0.005992608	0.044080516
ARPC5	0.618948449	8.969668367	11.80979302	0.0005892	0.009784597
FAR2	0.618589453	5.886255183	12.42090109	0.000424555	0.007844554
UBE2L3	0.617641229	6.634553627	27.34408877	1.70E-07	2.85E-05
NANS	0.617114483	3.553009068	13.84515751	0.000198508	0.004646506
MYL12A	0.6170969	8.240014195	13.28326246	0.000267786	0.005717587
CYB5R1	0.616849987	5.710606516	14.87043449	0.000115154	0.003204769
TOLLIP	0.616233769	6.733815844	17.31042635	3.17E-05	0.001328837
ATL3	0.615736914	4.811884599	15.75781742	7.20E-05	0.002321725
PTENP1	0.614823169	0.37751986	8.437082567	0.003676456	0.032721593
MIDN	0.614036898	8.25904626	11.08832484	0.000868729	0.012747891
PDLIM5	0.613609488	4.911609515	18.58735648	1.62E-05	0.000846148
FIBP	0.613517092	5.487859388	18.61445692	1.60E-05	0.000836366
SIRPA	0.613378334	9.458776519	8.749227569	0.003097332	0.029094447
SIL1	0.61280937	4.242568285	10.71390841	0.001063332	0.014546804
PRICKLE4	0.612759849	1.734532405	12.11830619	0.000499292	0.008752582
SGTB	0.612617981	5.075000083	11.06029804	0.00088196	0.012876483
NAPA	0.611338472	4.850568055	8.479444273	0.003591818	0.032152668
RHBDF2	0.610538705	7.904447586	12.21187067	0.000474864	0.008467766
RP11.644F5.11	0.610303351	1.638626121	7.734055251	0.005418891	0.04115029
RABAC1	0.609971986	6.82275191	11.77913688	0.000598983	0.009903123
HTATIP2	0.609127978	5.96520299	15.57893055	7.91E-05	0.002475404
HNRNPLL	0.609096726	4.564179246	13.90132959	0.000192662	0.004541289
GBE1	0.608867197	4.570616974	14.42883985	0.000145556	0.003731747
MAPK6	0.60817747	2.193074789	7.365766799	0.006647725	0.047063557
CPNE3	0.608121577	3.551428116	7.768710875	0.005315897	0.040671199
ZNF438	0.606386735	7.00770491	10.22244581	0.001387417	0.017142634
HYAL2	0.606338767	3.846356061	12.80752725	0.000345228	0.006769345
BCKDK	0.604893463	6.045749717	14.27686121	0.000157793	0.003947079
RIN3	0.604600561	9.059529446	11.86845459	0.000570928	0.009615699
SNRNP27	0.604277721	3.305617901	10.41121981	0.00125252	0.015994995
VASP	0.60405709	10.111148	9.425316815	0.002140101	0.022859091
NRAS	0.603934277	4.712025083	10.29687072	0.00133256	0.016616586
EIF1B	0.603822403	6.494215506	7.686996722	0.005562011	0.041781345
GNB2	0.603792678	9.102368469	10.3032925	0.001327931	0.016580233
PPP1R3B	0.603271306	7.251108295	7.608262554	0.005810144	0.043131448
VPS35	0.603225427	6.520508938	21.07440035	4.42E-06	0.000339374
LRPAP1	0.603218135	8.036686967	11.75262164	0.000607576	0.010000377
PIM3	0.60294012	7.524427574	13.36462972	0.000256415	0.005545205
NFIL3	0.60255693	6.611674499	8.724725988	0.003139232	0.0292995
ARSD	0.602386267	4.304064862	16.07075432	6.10E-05	0.002097416
RNASEL	0.602341191	5.878187244	11.31228102	0.000769961	0.011796134
AGPAT2	0.602136401	6.486010191	13.73352044	0.000210661	0.004857721
GPAA1	0.602026878	5.916184207	17.7826353	2.48E-05	0.001127876
ACAP1	0.601768619	8.85311593	14.08618261	0.000174622	0.004255248
CDC37	0.601299195	7.530917834	20.0476939	7.55E-06	0.000498059
LRP10	0.600851756	9.98207776	8.113858166	0.004392813	0.036118091
HIGD1A	0.600651379	4.970133969	12.55471277	0.000395208	0.007451398
TFDP1	0.600174799	5.776631477	7.600256556	0.005836	0.043307453
SEL1L3	0.599666775	6.457274536	10.46609983	0.001215851	0.015776356
CTSA	0.599430316	8.138908697	9.265081401	0.002335641	0.024192109
GTPBP2	0.599124316	6.577627419	14.19462433	0.000164841	0.004085985
HSPA5	0.598804599	7.287904762	14.42382504	0.000145944	0.003736949
DOK3	0.598621847	8.72767896	10.14653936	0.001445724	0.017609053
SPCS2P4	0.598382116	0.234244831	7.507079733	0.006145693	0.044798286
HPRT1	0.597896842	3.473730996	13.33397371	0.000260641	0.00562341
ARPC1B	0.597390739	7.423068443	13.47597025	0.000241638	0.005311059
PSMB3	0.597263687	7.077260611	13.41887227	0.000249105	0.005416164
PGM1	0.597157108	5.469743758	15.12137817	0.000100815	0.002931048
NBEAL2	0.597030182	10.29744029	9.115386815	0.002534684	0.025431283
PHTF1	0.596531484	5.353828063	8.288621123	0.003989427	0.034311453
FURIN	0.595596122	8.719030085	10.90082573	0.000961214	0.013624561
SLC26A8	0.595232075	6.342602943	8.534424624	0.003484915	0.031615733
CNN2	0.594936696	9.774075713	11.20594041	0.000815359	0.012195328
GLTP	0.594810265	6.291148103	16.93075712	3.88E-05	0.001521845
ACTR3	0.594623626	8.769743293	15.73318931	7.29E-05	0.002343306
LMO2	0.592741773	6.491818818	11.74005722	0.000611691	0.01005876
RAB6A	0.592548965	6.379541596	21.01745024	4.55E-06	0.000345372
B4GALT5	0.592498979	8.102984208	8.328764027	0.00390222	0.033851015
SYNE1	0.59068295	7.217769743	7.631181119	0.005736772	0.042744037
TCEB2	0.590085142	5.579497099	11.1359437	0.000846708	0.012556438
MB21D1	0.589987819	4.531649536	14.31309755	0.000154784	0.003898977
SLC16A3	0.589804791	8.798956943	11.31360012	0.000769414	0.011796134
MAP1S	0.588514332	5.461177703	10.20415392	0.001401247	0.017271259
ALDH3B1	0.58841931	5.492112748	12.66104395	0.000373354	0.007160796
MIR4435.1HG	0.587992217	5.542313161	10.44035126	0.001232918	0.015865173
GTDC1	0.587778589	4.69028499	7.556063978	0.005980848	0.044064712
SYT11	0.587360089	4.458009278	7.416573749	0.006462576	0.046288747
SRPK1	0.587013933	7.336806397	8.944284394	0.002783391	0.026935483
TPM4	0.586782957	8.054856995	12.84723973	0.000337977	0.006679109
MFF	0.586533279	5.678321931	23.31668947	1.37E-06	0.000135571
PRDX6	0.585481567	7.089519938	8.095726233	0.004436976	0.036318677
WSB2	0.584730081	5.664313722	10.24453578	0.001370901	0.016990581
GSDMD	0.583981485	7.152573003	10.00661781	0.001559787	0.018567448
CHMP2B	0.581424897	5.009743008	13.96452865	0.000186292	0.004448309
ANXA11	0.580943419	9.208602411	10.30405826	0.00132738	0.016580233
TBCB	0.580452697	6.241775259	16.53500036	4.78E-05	0.001784554
P2RX1	0.579308761	8.01952172	10.58249922	0.001141632	0.015184386
HIPK2	0.57897005	5.817866782	8.124989735	0.004365923	0.03601513
ZUFSP	0.578351507	3.189211311	10.20310931	0.001402041	0.017271259
ARMC7	0.577939265	5.068231356	16.1739796	5.78E-05	0.002031142
PPP1R18	0.577722747	6.563298897	12.94420593	0.000320913	0.006475065
AGPAT9	0.577162699	6.078062486	8.256759974	0.004060053	0.034709211
ATP6V0D1	0.576234741	8.656947827	11.59314049	0.000661955	0.010642448
SPRED2	0.576063235	2.119386341	9.152346601	0.002483993	0.025137393
NCKAP1L	0.575701562	7.896363505	16.94093452	3.86E-05	0.001516658
SUOX	0.574854252	3.916707706	18.58229471	1.63E-05	0.000846211
SBNO2	0.57484508	9.214254454	8.58366924	0.003391912	0.031023846
CDA	0.574141648	8.188785752	8.496872197	0.003557575	0.03201659
ZDHHC12	0.573984324	5.970320124	14.47224311	0.00014224	0.003693667
MMGT1	0.572411946	4.556108327	15.30875384	9.13E-05	0.002743052
GPANK1	0.571490207	2.922028043	12.6150949	0.000382644	0.007325057
GSN	0.571228258	8.279925614	7.559380384	0.005969851	0.044025472
NHLRC3	0.570751417	3.768048117	8.615542693	0.003333065	0.030652346
BST1	0.570227362	7.660117559	11.06652204	0.000879004	0.012853121
CCDC9	0.570087323	4.987796134	12.44755454	0.000418539	0.007753758
S1PR4	0.569922738	8.505807628	8.124212092	0.004367796	0.03601513
MXD3	0.569194101	6.125175831	10.18777635	0.001413747	0.017382937
EHD1	0.569094218	9.09829007	10.14742488	0.00144503	0.017609053
TRMT1L	0.568526752	4.625226056	11.82715631	0.000583731	0.009728098
MON1B	0.5682977	5.743444873	18.3190632	1.87E-05	0.00093772
ARPC1A	0.568225573	6.128898074	23.3034093	1.38E-06	0.000135571
MVP	0.56776941	8.799347871	11.29276507	0.000778097	0.011857753
RALB	0.56746677	8.121781773	9.692242387	0.001850476	0.020812179
ZNF319	0.566426723	5.507765699	12.35389265	0.000440068	0.008013764
RTN4	0.566425814	7.678767185	12.19151224	0.000480074	0.008513209
HCLS1	0.56635553	10.06951359	9.402083975	0.002167389	0.023040789
RNF141	0.56604213	6.415728247	10.48681388	0.001202295	0.015660885
NDUFA4	0.56553744	5.507870763	9.781685518	0.001762587	0.020160834
OR7E38P	0.563897852	1.790165447	9.524074728	0.002027938	0.022172641
IFNAR1	0.563637887	7.081292987	10.88776053	0.000968018	0.013658531
MRPL28	0.563459706	5.682023054	15.09943791	0.000101994	0.002950591
AC010149.4	0.56230468	6.257430614	14.60253334	0.000132736	0.003516688
SPINT2	0.561512408	4.476412421	8.156407773	0.004290928	0.035731759
DYNLT1	0.560510991	6.668579214	10.69907549	0.001071891	0.014551049
PSMB6	0.560308414	5.226903967	16.04453496	6.19E-05	0.002116209
CHMP4B	0.559541829	7.331504204	17.62270345	2.69E-05	0.00119183
TMEM180	0.559360912	4.871206187	9.220469747	0.002393241	0.024558006
ALAS1	0.5592521	5.747109599	15.75669674	7.20E-05	0.002321725
RBCK1	0.559194897	7.865248996	8.152358141	0.00430052	0.035777869
PRKAA1	0.559054762	5.381519052	8.315986052	0.003929766	0.033997935
PRDX3	0.559002586	5.530091795	10.11445791	0.001471107	0.017827343
POMP	0.557874159	5.099495149	16.27103251	5.49E-05	0.001967435
LAMP1	0.557696675	7.689044502	12.47689071	0.000412017	0.007676155
RP11.300J18.2	0.557528132	3.055454148	7.888690327	0.004974487	0.038977766
TCEB1	0.557008407	4.425164143	17.1372829	3.48E-05	0.001408864
GRAMD1A	0.55579051	7.83859127	9.757427083	0.001785997	0.020295722
SRA1	0.555338979	6.11174504	13.14160135	0.000288811	0.006013765
UGP2	0.555304141	6.349694362	21.15237294	4.24E-06	0.000329177
LMTK3	0.555097534	2.995428756	7.803959874	0.005213186	0.040178176
CCDC126	0.554923916	3.809350583	12.8488781	0.000337682	0.006679109
RUNX1	0.553768821	6.92590699	9.272557763	0.002326126	0.024141741
TMEM11	0.553106375	5.302626194	16.0604567	6.14E-05	0.002105267
ARHGDIA	0.552842569	7.46415021	13.83896986	0.000199162	0.004651041
KSR1	0.5514295	5.335890233	8.755664328	0.003086419	0.029046026
ERI1	0.550496137	5.020367206	9.160444802	0.002473025	0.025087087
GNS	0.550052046	8.201203921	8.040979269	0.004573081	0.036988843
AMPD3	0.550007156	6.738032558	9.551933208	0.001997389	0.021998541
MR1	0.549662857	5.951541743	14.01253976	0.000181596	0.004372378
LMBR1	0.54943383	4.491236809	11.79433148	0.000594113	0.009849981
SMIM20	0.549408458	3.687707369	11.42643499	0.000724065	0.011307628
VCP	0.548280897	7.259675378	16.18363112	5.75E-05	0.002031142
STK3	0.548235896	4.450198963	7.403280519	0.006510504	0.046466633
ACTG1	0.547905551	10.56117648	11.81323188	0.000588113	0.009784597
ZFP36	0.546939029	9.337370541	7.571301569	0.005930494	0.043831349
SRP54	0.546646102	5.517524498	23.45994088	1.28E-06	0.000129317
FBXL4	0.545997929	4.247630638	10.52278191	0.001179119	0.015497791
COPA	0.54569821	7.27358494	16.7444694	4.28E-05	0.0016312
NDRG1	0.544911639	6.983442538	9.943284776	0.001614372	0.018926896
FGR	0.544724359	10.69044563	8.799009897	0.003013941	0.028550367
UBL5	0.543665654	6.455868576	7.953026638	0.004800702	0.038108749
UBC	0.542830765	10.47959872	10.79156089	0.001019639	0.01417867
VPS54	0.542340225	4.828207221	10.50713283	0.001189146	0.015559925
SPTLC2	0.54226191	7.473844286	8.47779318	0.00359508	0.032153333
RHBDD2	0.541887337	6.337468319	11.0161152	0.000903232	0.013073533
RPS6KA1	0.541704843	9.142925357	9.881570408	0.001669424	0.019345156
RRAGD	0.541275333	5.01288725	9.803767352	0.001741547	0.019999545
LIN7A	0.540421066	6.545157123	7.798113221	0.005230082	0.040246896
ZC3H12A	0.5397851	6.017117763	8.465332792	0.00361979	0.032331344
YWHAH	0.539509412	6.254097145	9.183480919	0.002442091	0.024848248
ARRB2	0.539502069	10.54762909	7.662965752	0.005636578	0.04227734
TADA3	0.539470053	5.751525189	19.51872547	9.96E-06	0.00059292
SYNGR2	0.539194797	7.332631009	18.25988882	1.93E-05	0.000943876
TRIM27	0.53903774	5.127037635	10.76511714	0.00103431	0.014277502
METRNL	0.538986626	5.837997019	10.22606138	0.0013847	0.017119546
PTP4A1	0.538948091	5.256001597	9.655638269	0.001887713	0.021148464
ANXA5	0.538523214	7.355898831	13.91704284	0.000191058	0.00451403
ATG4A	0.537816077	1.708181175	9.403150745	0.002166129	0.023039526
CTNNA1	0.537692859	6.592289902	8.236022546	0.004106703	0.034932944
WBP2	0.537386671	8.712168131	7.94626687	0.004818667	0.038179635
CDC42EP4	0.537385856	3.457575218	9.375142933	0.002199476	0.023277422
GNAI3	0.537312445	6.622410903	12.97902518	0.000315	0.006387692
TMED5	0.536250439	5.385003115	8.64790746	0.003274372	0.030264317
CLSTN3	0.535741563	5.995014972	8.727915216	0.003133746	0.029272961
C17orf62	0.535708632	9.032495923	10.59546105	0.001133656	0.015132796
FAR1	0.535390446	6.373039868	7.200657085	0.007287689	0.049819106
TMEM2	0.533957979	6.635709435	9.250086902	0.002354843	0.024291236
CALM1	0.533774935	6.978882936	18.73524685	1.50E-05	0.000799524
TMEM260	0.533487782	4.264813696	7.87380757	0.005015593	0.039187316
NOL7	0.533415832	1.568926816	7.886147769	0.004981485	0.038988143
EIF4G3	0.532770362	6.541187555	11.2482926	0.000796963	0.012009202
PPP1R10	0.531782589	5.140795029	12.37193561	0.000435836	0.007972392
ACTR1A	0.531714322	7.032472752	14.82859332	0.000117737	0.003238057
CCDC22	0.53055759	4.931998963	14.41167334	0.000146889	0.003750893
TK2	0.530548934	2.47411628	8.71200993	0.003161205	0.029461261
TOR1AIP1	0.530364936	6.652729987	10.80888307	0.001010142	0.014075719
VAMP4	0.529890926	3.854288417	9.714297209	0.0018284	0.020632899
FBXO34	0.529031682	4.613862185	9.886248111	0.001665185	0.019345156
OSTF1	0.528597894	7.783176281	12.22975785	0.000470333	0.008420505
EML2	0.528221897	5.381573392	18.53004659	1.67E-05	0.000865267
ENY2	0.527346532	4.642800471	10.85708885	0.000984183	0.013809359
CEACAM21	0.527058436	5.380659496	12.44606755	0.000418873	0.007753758
ZNF787	0.526878867	6.331249451	10.1396136	0.001451166	0.017659935
CAST	0.526494817	6.431910621	10.18556585	0.001415443	0.017382937
XRCC4	0.526388146	4.261246199	7.792489511	0.005246386	0.040291251
RAD23B	0.524560883	6.750192725	11.6090463	0.000656318	0.010585554
LYPLA2	0.524497538	6.14364068	15.46779952	8.39E-05	0.002573421
PANK3	0.5237683	3.850802344	8.258950539	0.004055156	0.034684565
POC1A	0.523317419	2.236429736	7.88844447	0.004975164	0.038977766
ACTR2	0.52292393	8.560211138	8.825944237	0.002969777	0.02827805
RFXANK	0.522591742	5.341560342	12.22798779	0.000470779	0.008421025
RANBP9	0.522419799	4.763189494	11.53885815	0.000681565	0.010864221
PAF1	0.521912549	5.938078855	11.36798716	0.000747208	0.011540071
TBC1D10B	0.521776001	6.823497877	12.8280979	0.000341453	0.006714904
GPD2	0.521671533	4.49765053	10.52173097	0.001179789	0.015497791
PTPN12	0.521455096	6.811575901	8.50590107	0.003539966	0.031908651
MAP1LC3B	0.52044604	6.85487226	12.14606387	0.000491916	0.008654878
DCTN1	0.520418235	6.276178642	14.60885678	0.000132291	0.003512161
KLHL6	0.520300379	5.888542376	11.93036972	0.000552262	0.009427236
RGS3	0.519854098	5.884998503	10.39557137	0.001263179	0.016039751
RNF215	0.519589659	2.171522358	8.09788737	0.004431688	0.036318677
CYBA	0.519071544	10.10459136	9.858637219	0.001690363	0.01955645
CASZ1	0.518720482	2.682073588	9.694147211	0.001848559	0.020802212
UBQLN2	0.518482413	5.858467296	8.481059421	0.003588631	0.032152668
PIK3CB	0.517740946	5.716789263	10.94580193	0.000938159	0.013405978
SERPINB8	0.516368004	4.444751526	13.67152061	0.000217732	0.004964033
RGS19	0.516025978	8.4919816	11.02490901	0.000898957	0.013030355
PROSC	0.515874491	5.342970672	19.17242083	1.19E-05	0.000667498
CTDSP1	0.515846018	8.530687422	11.8686613	0.000570864	0.009615699
EXOC6	0.515835633	6.282322463	8.036860704	0.00458349	0.037022051
RSBN1	0.514650697	4.919444729	9.468799025	0.002089962	0.022604087
VAPA	0.514086964	7.500116429	9.246655915	0.002359259	0.024324354
ARL11	0.513770153	6.124645684	11.5660205	0.00067168	0.010773045
UBA1	0.513613018	8.288732699	9.464658864	0.002094684	0.022604087
NCSTN	0.513477885	7.114290447	12.30678675	0.000451314	0.008152344
DNAJC5	0.513323927	7.926398433	12.13853427	0.000493906	0.008680781
FAM114A2	0.513205065	3.525472002	13.7844001	0.000205032	0.004749625
ZNFX1	0.512976811	7.332897372	7.263106206	0.007038545	0.048870172
TICAM1	0.512508285	4.589799703	14.36704	0.000150412	0.003812648
FAM214B	0.512502753	7.337852302	9.535138876	0.002015749	0.022104224
RP11.326I11.3	0.512397909	3.203659826	11.28479505	0.000781445	0.011881844
ZNF613	0.512152528	2.641966178	12.24384479	0.000466795	0.008364593
GMFG	0.511784328	9.221085082	7.401932874	0.006515383	0.046466633
CCDC47	0.511681972	4.12208045	9.547116882	0.002002637	0.022042455
SEC23A	0.511342909	4.372744102	7.934688849	0.004849597	0.038342598
TSG101	0.510688412	5.894078619	20.19560404	6.99E-06	0.000470214
RIT1	0.510483342	6.127394377	9.81939386	0.001726812	0.019886926
EHBP1L1	0.509087048	8.677227442	9.523492247	0.002028582	0.022172641
LIN7C	0.508386422	3.133865314	8.221885932	0.004138817	0.035064564
PSMD6	0.5068734	5.375391945	17.35873807	3.09E-05	0.001311811
ERH	0.506521036	4.835202791	8.771590798	0.003059585	0.028874295
YWHAG	0.506477052	5.762471574	9.911586894	0.001642414	0.019144423
ABCD1	0.505190738	3.991133527	10.40217163	0.001258672	0.016014716
MFAP3	0.505033085	4.650854298	10.56782281	0.001150732	0.015275068
PEAK1	0.504945266	4.401766891	8.411565055	0.003728416	0.032908242
PLAA	0.504437801	4.258039811	19.75563885	8.80E-06	0.000546341
MED16	0.504267561	6.756645031	9.103786262	0.002550809	0.025516945
KIAA0368	0.503566669	5.754893277	19.76017453	8.78E-06	0.000546341
SH3BP5	0.503291953	4.416727117	8.023752067	0.004616783	0.037186755
MED20	0.502411372	3.078192623	11.36435206	0.000748672	0.011540071
TMEM167A	0.501387512	6.329786908	8.631226046	0.003304491	0.030486838
GCNT1	0.501307678	3.942410886	8.946692839	0.002779724	0.026912901
TRPV2	0.500215606	5.991956901	14.05554342	0.00017749	0.004294021
CAPZB	0.500189346	9.006190262	10.60006354	0.001130838	0.015110538
PLEKHM1	0.500073142	5.542671456	10.0190847	0.001549264	0.018516406
