# Supplementary material for: Whole blood transcriptomics identifies subclasses of pediatric septic shock
Source: Crit Care. 2023 Dec 8;27:486. doi: 10.1186/s13054-023-04689-y (PMC10709863; doi:10.1186/s13054-023-04689-y)
Supplement: Supplementary file 6 — Additional file 6. List of Differentially Expressed Genes Downregulated in Subclass 1 compared to Subclass 2. [file 13054_2023_4689_MOESM6_ESM.csv]

	logFC	logCPM	LR	PValue	FDR
HBG2	-3.203341483	11.43714151	15.16214644	9.87E-05	0.00290394
NOV	-2.953734546	-1.280524138	15.20486997	9.65E-05	0.002853606
RP11.298O21.5	-2.945275183	0.224609467	7.953627473	0.004799109	0.038108749
CDCP2	-2.859267341	-2.842401525	18.25931007	1.93E-05	0.000943876
PCAT2	-2.66601639	-2.810260137	16.01742861	6.28E-05	0.002132338
TRAJ18	-2.613658479	-2.716284698	15.90330912	6.67E-05	0.002223207
RP4.610C12.4	-2.299125413	-2.148951963	11.69937099	0.000625212	0.010231069
AC012123.1	-2.253746281	-2.519278465	10.40181217	0.001258917	0.016014716
GS1.259H13.7	-2.168041589	-2.82038792	13.47125723	0.000242246	0.005318603
AGMO	-2.062495099	4.005280419	16.1059239	5.99E-05	0.002072949
TRBJ2.1	-2.041959285	-2.476901353	11.84077351	0.000579477	0.009686924
RP11.265P11.2	-2.02370778	-2.002871238	9.624540611	0.001919945	0.021426285
SIGLEC20P	-2.012737133	-1.376088648	11.04699717	0.00088831	0.01295045
KNDC1	-1.977660358	1.998784233	10.70645308	0.001067625	0.014546804
AB019440.50	-1.901824886	-2.099555938	7.483628234	0.006226248	0.045205835
CTD.2542L18.1	-1.892952211	-1.629091448	9.770782087	0.00177307	0.020234862
RP11.213H15.1	-1.882672214	-0.339111307	12.83216982	0.00034071	0.006712855
AL133318.1	-1.855809326	-2.675888271	8.171337369	0.004255752	0.035592384
CTD.3064M3.3	-1.84343907	-1.139690021	7.732385299	0.005423905	0.041157626
NPTX1	-1.818663541	-2.269259758	8.252478496	0.00406964	0.034720135
RP11.344B5.3	-1.788781552	-2.419337398	8.084317862	0.004464993	0.036468956
RP11.179A10.1	-1.777159302	-0.528049302	18.3243236	1.86E-05	0.000937466
RPL4P1	-1.754157988	-1.334754616	14.93284467	0.000111406	0.003122011
RP11.264E18.1	-1.753701045	-1.925695641	14.02480592	0.000180415	0.004349139
RP11.778J16.2	-1.741669611	-2.890558172	8.109904251	0.004402405	0.036152759
IGHJ3	-1.741487204	-1.559235798	10.37663545	0.0012762	0.016108874
AC097713.3	-1.732921162	-0.156584377	20.08014522	7.43E-06	0.000491285
HLA.DRB5	-1.727322598	4.76624477	8.43487962	0.003680912	0.032728521
C9orf116	-1.724452708	-2.521851023	8.068440398	0.004504287	0.036735245
ADAMTS7P1	-1.723892277	-2.660531961	7.434669519	0.006397911	0.046082517
IGKV1.12	-1.668870539	4.362739404	8.441629966	0.003667274	0.032683122
WNT3	-1.666434349	-0.911233221	20.5464841	5.82E-06	0.000410599
TRBV21.1	-1.654988122	-1.499454853	12.99727266	0.000311945	0.006344873
UMODL1	-1.652585356	0.746389912	16.95724486	3.82E-05	0.001509569
KLHL14	-1.650908964	1.869471976	25.90497001	3.59E-07	5.32E-05
FAM167B	-1.645500929	-1.626691428	12.03403765	0.000522378	0.009076498
RP11.514P8.7	-1.622094188	-1.226771093	10.45770683	0.001221388	0.015807535
IGLJ3	-1.608161909	-1.953251561	7.800216939	0.005223996	0.040230753
AGAP7	-1.607789176	1.775890226	12.68086025	0.000369418	0.007122726
RP11.292F22.5	-1.605944366	-2.081922673	7.361011716	0.006665328	0.04717163
CDC42P4	-1.603651917	-2.601948118	8.021459619	0.00462263	0.037206515
SUSD4	-1.598498912	2.295588286	17.64843218	2.66E-05	0.0011784
A2M	-1.595635858	1.583970632	18.32920919	1.86E-05	0.000937403
KIAA1045	-1.588254391	0.227677356	8.565642436	0.003425661	0.031247539
TRAV2	-1.583783759	-0.549252747	14.35012496	0.00015177	0.003837413
ZNF667	-1.578941779	-0.073426653	21.9116892	2.85E-06	0.000240107
TRAV38.2DV8	-1.573002275	0.03519185	20.09579509	7.37E-06	0.000490497
RP11.164H13.1	-1.56938943	2.556887064	16.98526098	3.77E-05	0.001502155
OTX1	-1.568083883	0.939984525	7.426213029	0.006428048	0.046172559
AC027307.3	-1.568071725	-2.384186988	9.405830539	0.002162965	0.023039526
TNFAIP8L1	-1.565290118	-1.931846993	11.3012826	0.000774536	0.011830285
PDE9A	-1.555556572	1.994431343	25.42365757	4.60E-07	6.07E-05
RP1.153P14.8	-1.555096	-0.041399315	13.59084579	0.000227291	0.005118364
HRK	-1.553022114	0.879342863	12.21105673	0.000475071	0.008467766
GPR133	-1.552138768	0.508169686	18.86871271	1.40E-05	0.000761563
FGF22	-1.54348421	-2.263191919	9.665426393	0.001877682	0.021082908
RP11.29B2.5	-1.536995613	-1.572194517	14.18153085	0.000165992	0.004109469
XCL2	-1.534055273	-0.011799018	15.40382446	8.68E-05	0.002640022
RP5.1022P6.4	-1.533334539	-1.314155874	9.681871228	0.00186095	0.020918323
DBH	-1.532993011	-0.376733638	12.8304934	0.000341016	0.006712855
MIR3648	-1.530044328	-0.751376836	7.272135063	0.007003251	0.048726601
GPR150	-1.528005053	-2.129100008	11.49435161	0.00069808	0.011019577
GOLGA7B	-1.522859312	0.113322881	22.2506505	2.39E-06	0.000209
KLRB1	-1.513680896	3.161274784	26.30853174	2.91E-07	4.38E-05
CTD.2555O16.1	-1.508701644	-1.603167348	9.36362404	0.002213341	0.023344788
CEACAMP3	-1.500958536	0.236691963	13.2300325	0.000275499	0.005813605
IGLC5	-1.500672802	-1.238027662	8.150793538	0.004304232	0.035783475
TRAV26.2	-1.500147835	-0.712703523	12.54417138	0.000397444	0.007468059
TRBV11.2	-1.486880343	0.473094021	14.46683819	0.000142649	0.00369952
RPS6KA5	-1.483631703	3.69809541	30.95034661	2.65E-08	6.53E-06
TRAV8.2	-1.478094828	-0.062395645	21.60833879	3.34E-06	0.000277658
TRBV5.1	-1.475310519	1.611796803	20.29346178	6.64E-06	0.000455885
TIGD3	-1.474231934	2.212979525	18.74821173	1.49E-05	0.000796208
SNX29P1	-1.462702814	-0.517604001	13.44715437	0.000245378	0.005362556
TRAV6	-1.453826969	-0.93996511	12.96040786	0.000318148	0.006432134
HIST1H1D	-1.448837399	-1.100727514	7.889214728	0.004973045	0.038977766
CTD.2313N18.5	-1.444565824	-2.045256266	11.28813905	0.000780038	0.011869406
LINC00920	-1.444269969	-1.076607518	13.0323601	0.000306154	0.006264989
PZP	-1.441926567	1.169411755	13.0895825	0.000296943	0.00614892
LPAL2	-1.438969528	0.089057942	16.94782376	3.84E-05	0.001514116
ANTXRLP1	-1.432300018	0.784153728	18.0731038	2.13E-05	0.001004604
AC010760.1	-1.431311503	-0.69330097	11.49162717	0.000699104	0.011020174
TRAV38.1	-1.428407683	-1.128451158	10.60633257	0.00112701	0.015079365
RP11.230B22.1	-1.425177473	-2.108294603	7.723860673	0.005449574	0.04124383
COL19A1	-1.425011201	2.395852449	19.26607751	1.14E-05	0.000646282
TRAV21	-1.41902372	0.194575581	13.9245176	0.0001903	0.004507912
TRDV1	-1.418096211	-0.156973709	11.65473712	0.000640393	0.010428733
AHNAK2	-1.412580378	-0.026559733	10.44396963	0.001230505	0.015852272
RP11.87C12.5	-1.405751161	-1.792654242	7.353638242	0.006692718	0.047266005
CTD.3224K15.3	-1.393083095	-2.224334677	7.24179804	0.007122562	0.049199564
LINC00612	-1.389346389	-0.673534477	13.50015512	0.000238544	0.005260215
NOG	-1.381992747	1.329132044	12.41845938	0.000425111	0.007847631
RP11.344P13.1	-1.381987363	-1.771125749	10.10391865	0.001479544	0.017900125
FN1	-1.37484888	1.320756166	14.81113308	0.000118832	0.003248877
RP11.34P1.1	-1.368680658	-1.169652552	7.430549704	0.006412575	0.046090469
ITIH1	-1.368194142	-1.283188422	11.56774322	0.000671058	0.010771631
IGLV3.12	-1.363935408	-1.350232152	8.211585061	0.004162378	0.035095818
RP11.344E13.3	-1.361075328	1.07320258	17.17441655	3.41E-05	0.00138716
KCNJ6	-1.358246031	1.892914031	13.06365756	0.000301081	0.006192568
ANKRD36C	-1.356135629	1.528318168	19.52934946	9.91E-06	0.00059292
C1orf204	-1.343262679	0.166118088	13.2863865	0.00026734	0.005714115
RP11.265P11.1	-1.341149411	0.722540702	11.50656548	0.000693508	0.010982926
TCL1A	-1.340183926	4.818162226	18.26665071	1.92E-05	0.000943876
TCTN1	-1.330603562	-1.06023724	16.58086233	4.66E-05	0.001754366
SULF2	-1.329737221	6.230553253	15.95017121	6.50E-05	0.00217752
RP11.700H6.1	-1.321649794	-1.105350521	8.221562396	0.004139554	0.035064564
IGFBP4	-1.32031788	1.80204507	15.82702578	6.94E-05	0.002282057
KCNG1	-1.320122229	0.01390189	7.412975162	0.006475515	0.046315657
IFNG.AS1	-1.31377907	2.405187551	23.36448139	1.34E-06	0.000133615
AHCYP1	-1.311283104	-1.450028412	10.10624105	0.00147768	0.017896254
RP11.175P13.3	-1.308231758	-1.308550674	11.86035887	0.000573415	0.009629263
EDAR	-1.30806617	1.244576332	15.23304713	9.50E-05	0.002824951
ASCL5	-1.305750487	-1.460886793	8.063286063	0.004517118	0.036735953
RP4.803J11.2	-1.305068165	-2.594583561	8.110182149	0.00440173	0.036152759
DBNDD1	-1.299372642	0.87222979	13.73554679	0.000210434	0.004857721
MEF2C	-1.290516425	4.210282697	41.86650159	9.77E-11	7.30E-08
CTD.2215E18.1	-1.288753898	-0.324504464	11.29609034	0.000776705	0.011845481
IKZF2	-1.286713556	0.992479645	11.94742896	0.000547228	0.009384945
GPA33	-1.284990404	1.151862154	19.05647443	1.27E-05	0.000699615
RORC	-1.27710383	0.827468548	17.67841938	2.62E-05	0.001163865
IGHV1OR15.1	-1.276066667	1.528399794	14.28156639	0.000157399	0.003947079
GUSBP4	-1.269573068	-1.550437812	12.59342741	0.000387106	0.007370435
TRAV13.2	-1.269544539	-0.389060088	13.53243161	0.000234476	0.005217968
LINC00402	-1.268862238	0.572380255	15.33550486	9.00E-05	0.002718726
B3GNT3	-1.268662258	-1.827662979	7.234299263	0.007152372	0.049287367
C16orf74	-1.268367286	3.68974287	33.92062618	5.74E-09	2.03E-06
TRGV4	-1.268218748	0.064227292	17.49038202	2.89E-05	0.001247625
WNT10A	-1.267616408	0.419338381	10.30209353	0.001328794	0.016580749
CTC.467M3.1	-1.265006398	-1.190355038	9.337064663	0.002245649	0.023562386
A2MP1	-1.261697898	-0.159388177	18.20800912	1.98E-05	0.000958259
GCNT4	-1.261504016	-0.325869174	8.333194641	0.003892714	0.033820579
TMIE	-1.257899065	-1.183490003	9.070688685	0.002597392	0.025753113
ARHGAP22	-1.248836208	1.697288055	15.09798324	0.000102072	0.002950591
GPR174	-1.245820657	0.381655485	12.12478138	0.000497562	0.008729827
RP11.582J16.4	-1.245034309	-0.342273721	15.02529608	0.00010608	0.003031686
CD40LG	-1.244113869	2.614681783	27.43380231	1.63E-07	2.78E-05
TCL6	-1.243663675	-0.292269428	7.469111443	0.006276652	0.04552265
KLF12	-1.242025244	4.293189684	27.56958238	1.52E-07	2.68E-05
SH2D1B	-1.236833462	1.466195215	18.34552144	1.84E-05	0.00093468
RP11.553L6.2	-1.235283557	-1.170615384	8.246554904	0.004082942	0.03480419
SEMA3G	-1.234153563	-1.105549777	10.41956011	0.001246876	0.015945232
AC104820.2	-1.23146616	2.166118735	17.51447139	2.85E-05	0.001245249
RP11.190A12.7	-1.226784962	0.892578014	15.65036431	7.62E-05	0.002409788
AL122127.3	-1.226677704	1.303630092	12.88128651	0.000331884	0.006610487
TRAT1	-1.223349437	3.412991858	19.50210031	1.00E-05	0.000593216
RP11.21L19.1	-1.223055646	-1.609457974	7.28472891	0.006954322	0.048502373
MIR146A	-1.219864273	-0.263589415	12.09671774	0.000505107	0.008832352
RRAS2	-1.21700225	2.626122804	24.01167369	9.58E-07	0.000100626
MAMSTR	-1.216095423	-1.533303172	8.864969763	0.002906951	0.027804669
FAM133DP	-1.215826176	-0.842402665	8.957528754	0.002763284	0.026779437
EPHA4	-1.213820851	2.266186379	16.83600279	4.08E-05	0.001575228
TRBV25.1	-1.21367935	-0.901274048	11.39585228	0.000736083	0.011450995
BACH2	-1.210560597	5.335725471	25.10437933	5.43E-07	6.81E-05
CD83	-1.205529	2.081769064	19.82695415	8.48E-06	0.000536232
RP11.44F14.8	-1.204173662	0.853650765	8.283054663	0.004001675	0.034402131
CABP4	-1.202905992	0.026144526	9.760381765	0.001783129	0.020295722
DNAJB5	-1.200499885	1.121635134	17.31946304	3.16E-05	0.001328043
ZDHHC23	-1.200352493	1.229468618	15.73095561	7.30E-05	0.002343306
BCAS1	-1.194986314	0.47083631	11.96487649	0.000542128	0.009325249
GAS6.AS1	-1.193976541	0.793144236	12.89718133	0.000329077	0.006578384
RP1.239B22.5	-1.192526048	-0.894955789	15.5440027	8.06E-05	0.002506019
AFF3	-1.191322387	5.478430247	16.03376849	6.22E-05	0.002123611
LEF1.AS1	-1.19086969	2.195627499	15.76859866	7.16E-05	0.002321725
GPT	-1.18977086	-1.731658262	9.110242231	0.002541822	0.025477568
RP11.61O1.1	-1.1846989	1.991094317	15.84616735	6.87E-05	0.002272577
TRAV22	-1.183246882	-0.726201891	8.067103964	0.00450761	0.036735953
TRBV6.1	-1.181358748	0.344647007	10.4904751	0.001199915	0.015650089
GDAP1L1	-1.179547473	-0.560000332	18.16946912	2.02E-05	0.00097392
GPR25	-1.17786928	0.134412572	11.32621991	0.000764203	0.011734646
SCN4A	-1.175311999	-0.464599633	9.846335773	0.001701704	0.019665107
KCNQ5	-1.175028038	2.772400298	16.40003413	5.13E-05	0.001888142
SARDH	-1.168143903	1.121059922	10.24887775	0.001367678	0.016961054
CTD.3148I10.15	-1.163100093	-0.902252931	9.484048782	0.00207266	0.022508111
FAM117B	-1.160652049	4.211180441	43.96576964	3.34E-11	3.06E-08
CPNE7	-1.160266124	-1.10452749	7.692011024	0.005546579	0.041727563
TRBV5.4	-1.15969685	0.506830682	10.38453381	0.001270753	0.016075221
RP11.393N4.2	-1.159029659	-2.426385305	8.611001389	0.003341385	0.030700881
ANKRD36	-1.158802236	1.90409831	18.77828966	1.47E-05	0.000787918
CAMK4	-1.154877713	4.427767038	20.34466866	6.47E-06	0.000446886
RP11.166O4.6	-1.154779368	-1.371998106	8.764929003	0.00307078	0.028939343
CR2	-1.152799559	2.791683345	13.73001253	0.000211055	0.004861247
AC002310.7	-1.149649449	-0.926247604	11.54152091	0.000680589	0.010864124
RP11.362A9.3	-1.148539664	-0.596838838	8.13090025	0.004351713	0.035983725
GRM2	-1.144224249	-1.371359634	7.410625329	0.006483978	0.046343333
RP11.524F11.2	-1.144189057	0.459660694	13.57596349	0.0002291	0.005137925
TRAV4	-1.141804579	0.370208737	9.679634787	0.001863217	0.020932139
NELL2	-1.141299314	3.521408712	17.27467921	3.23E-05	0.001345696
CUZD1	-1.139272069	-0.127401701	15.59628973	7.84E-05	0.002462004
LINC00494	-1.139109601	1.614997512	9.956402091	0.00160291	0.018869262
ALS2CL	-1.134031826	2.394637233	22.64028236	1.95E-06	0.000174891
SETBP1	-1.133348651	3.520811875	16.57778345	4.67E-05	0.001754366
CD96	-1.131226863	5.065899602	33.75512583	6.25E-09	2.14E-06
CTB.180A7.3	-1.130292903	-0.300437981	14.43005797	0.000145462	0.003731747
PAX5	-1.129554164	5.157454899	13.97934155	0.00018483	0.004430691
RP13.188A5.1	-1.129103759	0.298786204	9.381271297	0.002192135	0.023241438
GAL3ST4	-1.129049608	2.897522622	21.47951321	3.58E-06	0.000288136
PDZD3	-1.124724494	-0.22852583	8.292697885	0.003980481	0.034263721
ASIC1	-1.122877496	0.542936674	8.514588411	0.003523106	0.031819924
ENPP7P6	-1.120016689	0.061175971	10.9008687	0.000961192	0.013624561
ELOVL4	-1.119109595	-1.676450095	10.69032191	0.001076975	0.014593766
RP4.680D5.2	-1.118258519	-1.008199399	8.208910059	0.004168518	0.035103587
GPRC5B	-1.116015285	-0.565486157	7.654033466	0.005664553	0.042388842
TRAV29DV5	-1.113455668	-0.145100015	12.06593125	0.000513517	0.008957904
RP11.893F2.13	-1.111192314	-1.168854987	8.893696946	0.002861567	0.027507312
EMR4P	-1.11100586	1.538870752	8.253817463	0.004066639	0.034709211
PPIAL4G	-1.109909972	-1.868975402	9.118035602	0.002531016	0.02540712
JAKMIP2	-1.108676909	1.019965238	8.212833812	0.004159514	0.035095818
RP4.646N3.1	-1.103568994	-1.349421369	7.62660238	0.005751355	0.042821064
TRAV23DV6	-1.102936392	-0.232259139	10.47277534	0.001211466	0.015739695
AK5	-1.101418275	2.239169216	17.47468819	2.91E-05	0.001253681
RP13.941N14.1	-1.100620611	0.671215943	19.97447531	7.85E-06	0.000512475
HS3ST1	-1.100069452	0.900305927	13.96176075	0.000186567	0.004449597
TRBV3.1	-1.099668554	0.376245212	10.23294285	0.001379544	0.017066251
RP11.116O18.3	-1.097785307	0.334513641	12.18614423	0.000481458	0.008521384
RP11.203J24.9	-1.094253618	-1.030833385	10.81326312	0.001007755	0.014052161
hsa.mir.150	-1.093994806	-0.848879947	7.242229396	0.007120851	0.049199564
RP11.457M11.5	-1.092321516	-0.461735907	9.068748301	0.00260015	0.025755142
TRAV26.1	-1.09031777	0.113063929	12.28902577	0.00045563	0.008215582
TBC1D4	-1.089808908	3.514925389	22.10633357	2.58E-06	0.000223382
CTC.523E23.4	-1.082988525	-0.08038298	10.70440465	0.001068808	0.014546804
AL122127.1	-1.082290384	0.887988949	9.703327391	0.001839347	0.020721662
TRGV10	-1.0813604	-0.451023247	12.02252098	0.000525616	0.009102337
GCM1	-1.08130637	0.81666516	8.98222534	0.002726184	0.026581968
ABCB4	-1.079876982	1.511065319	12.31708113	0.000448832	0.008129339
CXCR5	-1.079323789	1.368402782	8.386907971	0.003779333	0.033173133
IGHV5.78	-1.077466951	0.434040142	9.881438175	0.001669544	0.019345156
HVCN1	-1.076278177	5.33341071	35.81455706	2.17E-09	9.62E-07
BCL11B	-1.073481781	5.080407569	25.61658843	4.16E-07	5.83E-05
AC016757.3	-1.071831003	0.060072322	9.393763051	0.002177248	0.023116029
TRAV13.1	-1.070574899	1.047882652	11.51768213	0.000689373	0.010960975
AOC3	-1.070350883	3.308839005	19.39140075	1.06E-05	0.000619181
SYNE2	-1.069784301	3.851368693	10.61974824	0.001118863	0.014980288
TSPYL5	-1.068205415	0.245168168	8.734623426	0.003122238	0.02919249
TRBV2	-1.066328443	0.754861288	12.2607596	0.000462583	0.008296481
RP11.83C7.2	-1.061429246	0.166359315	8.099808577	0.004426993	0.036310344
DEXI	-1.060902681	4.309736636	21.87732057	2.91E-06	0.000243337
TRAV12.1	-1.059531774	-0.058047218	9.466411265	0.002092684	0.022604087
RPGRIP1	-1.059240059	1.777305217	13.25798626	0.000271421	0.005770772
ZNF135	-1.058572304	1.435104576	15.39732437	8.71E-05	0.002643082
hsa.mir.4537	-1.058333455	1.310891503	12.40697336	0.000427734	0.007874434
VPREB3	-1.057351546	3.083785282	9.464539595	0.00209482	0.022604087
TRABD2A	-1.057046621	4.885034368	18.88414185	1.39E-05	0.00075747
PASK	-1.055696093	3.95383445	22.15661761	2.51E-06	0.000218545
RP11.37E23.5	-1.052879449	1.043349218	14.14341094	0.000169389	0.00414275
TC2N	-1.051711917	4.372576267	22.86770129	1.74E-06	0.00015989
TRAF4	-1.049495384	2.43210965	17.41840676	3.00E-05	0.001282042
SLC9A7	-1.048721437	2.046251694	24.43275348	7.69E-07	8.48E-05
ALG1L6P	-1.048176413	-0.442524964	10.00148275	0.001564142	0.018594616
MS4A1	-1.046207386	6.655399067	10.45049265	0.001226167	0.015849059
NCALD	-1.04600457	2.129055435	11.87786448	0.00056805	0.009583238
MLLT3	-1.045647025	3.45325424	23.55805973	1.21E-06	0.000125409
CLEC17A	-1.045030325	5.3646164	12.51904504	0.000402825	0.007560739
AE000661.37	-1.044535812	2.728455335	15.59989119	7.83E-05	0.002462004
HORMAD1	-1.0441613	2.194667004	8.622451828	0.003320446	0.030585176
CORO2B	-1.041304149	2.513475762	11.13537098	0.00084697	0.012556438
SLC4A8	-1.038811909	1.169608725	15.12448859	0.000100649	0.002931048
KLRF1	-1.036501482	1.453202883	16.27868412	5.47E-05	0.001966469
TRAV8.1	-1.035532851	-0.913408025	10.41931335	0.001247043	0.015945232
ZNF835	-1.032900281	-0.083749675	16.97111992	3.80E-05	0.001505889
TGFBI	-1.032512794	5.939593428	8.029654902	0.004601761	0.037110202
TRAF5	-1.032134555	4.54605396	20.92068806	4.79E-06	0.000357728
THBS4	-1.031162089	-0.458713919	8.485070862	0.003580726	0.03212062
PYHIN1	-1.030249975	3.437731772	18.04906309	2.15E-05	0.00101254
DACT1	-1.029631376	0.624023062	9.784683268	0.001759715	0.020153058
CTD.2023M8.1	-1.027357719	1.123782086	13.512568	0.000236971	0.005236982
C12orf42	-1.027034329	2.040918106	15.51981823	8.16E-05	0.002526605
TCEA3	-1.026462393	2.29352723	16.76454656	4.23E-05	0.001618582
HLA.DMB	-1.026233127	3.066172656	19.59812355	9.56E-06	0.000575575
TNFRSF18	-1.025587653	1.45480797	10.93603168	0.00094312	0.013448285
AP000320.7	-1.024621595	-0.116216817	12.74418503	0.000357118	0.006945502
TRIM45	-1.021862483	-1.192173529	7.271483345	0.007005792	0.048726601
PI16	-1.020748433	1.145933811	8.616488198	0.003331335	0.030650409
UPK2	-1.018755424	-0.326275243	8.586975859	0.003385758	0.031009733
SAMD3	-1.017746114	3.93008673	17.49433668	2.88E-05	0.001247625
GATM	-1.015459864	0.182330432	12.19932134	0.000478069	0.008500548
KLHL3	-1.015191713	1.609307946	14.85098268	0.000116347	0.003211948
IGLL5	-1.013898259	3.741428592	9.542051986	0.002008171	0.022081127
CAMK2D	-1.012603419	3.959688843	25.1632708	5.27E-07	6.68E-05
SLC16A7	-1.012483962	2.269730549	20.75102471	5.23E-06	0.00038074
IKZF3	-1.012219196	3.393305926	18.06673635	2.13E-05	0.001005528
AC079610.1	-1.010915317	0.86545704	7.970369332	0.004754924	0.037949473
BCL11A	-1.010208025	4.143301829	23.35876679	1.34E-06	0.000133615
CIITA	-1.008673744	5.394337115	25.24317884	5.05E-07	6.49E-05
CD200	-1.008479324	2.010523265	11.82760137	0.000583591	0.009728098
AC144521.1	-1.007457326	3.06943435	18.63135468	1.59E-05	0.000831139
DOC2GP	-1.007033559	0.41381533	7.706043327	0.005503625	0.041512766
ANK3	-1.005536787	3.592005163	10.99982391	0.000911205	0.013132423
ZBTB1	-1.004829467	1.322280174	20.74984711	5.23E-06	0.00038074
FAM129C	-1.003454649	5.973810794	11.54725003	0.000678495	0.010839273
TSPAN13	-1.00269007	1.957631878	9.367463328	0.00220871	0.023308125
RASGRP1	-1.001892006	4.382111032	20.55064098	5.81E-06	0.000410599
AC037459.4	-1.001183593	-0.588980862	9.14918707	0.002488286	0.025145795
BLNK	-1.000712432	3.371132754	15.09449338	0.000102261	0.002951822
IGSF9B	-0.999932845	1.111375311	11.47238839	0.000706378	0.011082891
SKAP1	-0.999832422	4.993177876	27.72979907	1.39E-07	2.51E-05
RP11.693J15.5	-0.998574237	1.669753117	8.607429887	0.003347944	0.03074714
CDHR3	-0.996221018	1.805940614	13.92915111	0.000189831	0.004507912
GPR98	-0.995007562	2.272257656	7.653601522	0.00566591	0.042388842
P2RY10	-0.994281419	2.896047055	12.08331318	0.000508751	0.008887507
DTX1	-0.993988769	3.918379864	11.37360668	0.000744951	0.011526743
CASS4	-0.993175847	4.16915131	9.771797922	0.001772091	0.020234862
AC019048.1	-0.993128967	-0.815760648	7.353887164	0.006691792	0.047266005
GALNT12	-0.991922205	0.395271342	10.70735713	0.001067103	0.014546804
BCL7A	-0.990711418	3.536109392	12.48308275	0.000410654	0.007664907
ID3	-0.990688822	2.698208447	15.53236174	8.11E-05	0.002513751
TRGC1	-0.990160879	1.91340235	13.89415091	0.000193399	0.004553349
DPP4	-0.990146161	3.058926211	14.42105173	0.000146159	0.003737712
AC027612.6	-0.990073782	1.296677316	11.0393234	0.000891994	0.01297815
AC007386.4	-0.98745576	0.276021509	7.541029506	0.006030957	0.044281887
ICA1L	-0.986973112	2.578655842	17.84422512	2.40E-05	0.001101902
MIR378I	-0.986965977	1.104218291	8.551176385	0.00345299	0.031415204
TRAV27	-0.986575998	-0.604451476	7.539844373	0.006034926	0.044294904
TTYH2	-0.983913453	2.460309915	17.7483782	2.52E-05	0.001143208
GRAP	-0.982604428	3.859808519	16.42496575	5.06E-05	0.00187384
JAKMIP1	-0.982520643	1.86028367	10.82175436	0.001003144	0.014043961
TRBV19	-0.981462386	1.843280589	10.76122815	0.001036486	0.014294719
N4BP3	-0.980052168	1.896718469	11.12737016	0.000850631	0.012585635
WDR86.AS1	-0.979837957	-0.066808309	8.628231882	0.003309927	0.030523032
UST	-0.979451422	2.102010253	15.82592249	6.94E-05	0.002282057
TTC24	-0.978871442	1.580384053	8.313745885	0.003934616	0.034014032
GRAMD1C	-0.975833524	1.819458683	7.862347062	0.005047483	0.03930647
NMT2	-0.974904215	0.437984106	12.97922735	0.000314966	0.006387692
ZNF827	-0.974563399	1.179523541	14.25939086	0.000159264	0.00396725
CD28	-0.972710601	4.046860067	12.39447578	0.000430606	0.007892825
RP11.885B4.1	-0.972352653	-0.132903363	13.71769626	0.000212443	0.004882082
ADTRP	-0.967184939	2.891375344	10.13243915	0.001456825	0.017702503
EMR3	-0.96664728	6.088657957	7.354108519	0.006690968	0.047266005
DPEP3	-0.966247749	3.469547801	7.806030497	0.005207216	0.040147498
SIRPG	-0.965071037	3.052088674	13.22282046	0.000276561	0.005824816
SLC4A7	-0.962955044	2.59604637	19.27679865	1.13E-05	0.000645672
PIK3C2B	-0.962582734	2.771380807	16.73853395	4.29E-05	0.001632395
VAV3.AS1	-0.96254351	0.931960474	11.48552114	0.000701405	0.011030585
CLEC1A	-0.961223492	2.492044	7.859552666	0.00505529	0.039321736
RP11.219E7.1	-0.960364366	0.293208569	10.08308042	0.00149637	0.018057566
TRIB2	-0.959448829	4.6034388	12.97932742	0.000314949	0.006387692
GYLTL1B	-0.95942394	3.101916094	11.00777138	0.000907307	0.013101453
ITM2A	-0.959287729	3.963025701	12.82437223	0.000342133	0.006721736
HLA.DOB	-0.958487132	-0.210105532	7.283443048	0.006959302	0.048520331
TRAV9.2	-0.9583512	0.418229705	8.228375933	0.004124042	0.035006644
BTBD11	-0.957723138	3.337270288	19.87713751	8.26E-06	0.000528971
DDR1	-0.957122795	0.86333007	13.52367619	0.000235573	0.005223604
DHRS3	-0.956908665	2.971986	19.69792632	9.07E-06	0.000556246
TMEM156	-0.956402629	3.741001461	20.55006597	5.81E-06	0.000410599
SLC16A10	-0.956137713	0.633943518	8.53119896	0.003491096	0.031615733
KHDRBS2	-0.956078278	2.088902338	10.10261292	0.001480592	0.017900125
TMEM74B	-0.95583132	-1.473060414	7.690433416	0.005551429	0.041732933
TRBV6.5	-0.954138556	0.996901056	11.12312127	0.000852582	0.012593371
NCR3	-0.95407245	1.016610722	7.830014687	0.005138568	0.03976636
STRBP	-0.953791377	3.964093623	18.90922575	1.37E-05	0.000749601
E2F5	-0.952950879	1.874094626	9.756960712	0.00178645	0.020295722
MAGEE1	-0.952261369	0.234821734	9.538738567	0.0020118	0.022091645
TSPY26P	-0.951440809	0.817558717	12.92554505	0.000324128	0.006524434
TIGIT	-0.95093747	2.080377329	12.93829977	0.000321927	0.006489037
FOXP3	-0.950565806	2.268872249	9.448072183	0.002113712	0.022733666
CTB.33O18.3	-0.949805057	-1.556123561	7.341603331	0.006737672	0.047417511
ATF7IP2	-0.947946991	3.548017148	25.1323514	5.35E-07	6.75E-05
CD3G	-0.947333445	4.274979994	16.73592026	4.30E-05	0.001632395
UBASH3A	-0.946790022	4.170709761	19.50094348	1.01E-05	0.000593216
INPP4B	-0.946234758	3.464404989	18.72245677	1.51E-05	0.000802787
RP11.18H21.1	-0.944969376	2.225425059	8.214716556	0.004155201	0.035091135
ATP2B1	-0.940921617	4.548043131	21.57845092	3.40E-06	0.000279716
URGCP	-0.940836248	1.581109295	9.77887969	0.001765278	0.020168756
LINC00565	-0.940355475	0.602031067	7.497803873	0.006177428	0.044932504
TPD52	-0.938085492	3.752101582	16.27101045	5.49E-05	0.001967435
CTD.2528L19.6	-0.935283788	-0.017180663	8.379706451	0.003794337	0.03321403
TMSB15B	-0.935207316	-0.478322804	8.769039326	0.003063868	0.028901197
RP11.539L10.2	-0.933733882	0.362479568	12.02111926	0.000526011	0.009102337
ICOS	-0.932377085	2.75613401	10.30617853	0.001325856	0.016574837
CHGA	-0.932362195	-0.200554555	8.001872143	0.004672901	0.037489115
TRAC	-0.932200869	6.503616818	14.64174909	0.000130003	0.003482438
CERKL	-0.931317659	4.658872806	24.58957189	7.09E-07	8.18E-05
ZNF74	-0.929728633	2.037610222	24.65967806	6.84E-07	7.98E-05
WWOX	-0.929063961	4.340964836	13.99647972	0.000183153	0.004404628
OSBPL10	-0.928948746	3.753900145	10.58374261	0.001140865	0.015184186
KCNMB4	-0.928451778	1.184144074	16.85738824	4.03E-05	0.00156126
HDAC9	-0.927266671	3.915277072	14.79352011	0.000119947	0.0032705
RP11.15H20.7	-0.926117211	-0.120167389	7.613009433	0.005794869	0.043049733
NMUR1	-0.925809185	1.520860866	9.464738542	0.002094593	0.022604087
CACNA1H	-0.925662689	1.007905105	13.27010506	0.000269672	0.005739635
KLRC1	-0.925441479	0.378778568	8.206523117	0.004174006	0.035135132
IL23A	-0.925181363	0.920021361	10.32825662	0.001310089	0.016418425
SYNPO	-0.924270071	2.093150921	8.521966862	0.003508851	0.031719569
LZTFL1	-0.92375162	2.276595636	20.16896618	7.09E-06	0.000475224
FAM69A	-0.923354488	3.081188848	17.87049687	2.36E-05	0.001091768
AC018890.6	-0.921646888	4.462224815	11.21690838	0.000810554	0.012132456
MDS2	-0.918051997	1.807138843	10.96163004	0.00093018	0.013332257
PMEPA1	-0.917416399	2.473103397	13.38324316	0.000253882	0.005502239
TNFRSF25	-0.916236057	4.406359288	14.51407229	0.000139116	0.003635949
PHC1	-0.915699223	2.781290412	17.36450619	3.09E-05	0.001310589
ZNF418	-0.915384359	1.309533697	11.01240042	0.000905044	0.013080993
SGK1	-0.91487101	4.989163577	13.6285866	0.000222768	0.005044647
SRSF12	-0.914312782	1.085411142	7.421874752	0.006443564	0.046208749
TRAV12.3	-0.914292059	0.130255266	7.857344935	0.005061466	0.039349279
LBH	-0.914233117	4.555666056	18.29732674	1.89E-05	0.000943876
TESPA1	-0.913908272	5.045666173	19.61753316	9.46E-06	0.000571463
FUT2	-0.913899711	-0.671056925	9.239486061	0.002368514	0.024395334
PLEKHA1	-0.912801185	2.505445383	13.97264145	0.00018549	0.004439663
MAML2	-0.912447369	5.726719642	16.24404805	5.57E-05	0.001985055
LINC00665	-0.912352023	1.509721274	8.403448152	0.0037451	0.032990483
GZMA	-0.912078993	3.945778667	8.988743105	0.002716478	0.026516871
NT5E	-0.911883537	2.861095573	9.085643134	0.002576239	0.025688175
LRRC16A	-0.910524318	3.269763617	17.5651022	2.78E-05	0.001220453
TSPAN18	-0.909714939	0.876393407	8.055348191	0.004536952	0.036876138
CNKSR2	-0.907683085	1.263101482	8.319057953	0.003923126	0.033958351
ZNF678	-0.906711687	1.560379639	16.33498323	5.31E-05	0.00193652
CD22	-0.906010188	6.507973823	11.01310544	0.000904699	0.013080993
RP11.617D20.1	-0.905955966	-0.624520768	7.227992758	0.007177541	0.049395025
LINC00861	-0.904611659	5.889263421	16.23141938	5.61E-05	0.001994807
PRKCH	-0.904167213	4.474257895	21.470884	3.59E-06	0.000288136
CTC.523E23.11	-0.903944023	-0.024078356	8.220789248	0.004141318	0.035064785
RP11.62H7.2	-0.903910827	-0.380261247	8.347373312	0.003862453	0.033707922
RNF165	-0.903007001	0.394177633	7.817144037	0.005175291	0.039925741
PKIA	-0.901948451	1.656717382	12.87194786	0.000333544	0.006628857
RP11.382J12.1	-0.901145845	-0.401413338	7.231387581	0.007163981	0.049350513
SSBP2	-0.899387144	3.915957854	25.33054834	4.83E-07	6.25E-05
TEX21P	-0.899319754	-0.199323062	8.509013971	0.003533915	0.031903268
MAN1C1	-0.898421584	3.730527425	18.09634193	2.10E-05	0.00100409
PARP15	-0.896438738	4.729752631	13.41458654	0.000249675	0.005422709
RMRP	-0.895191836	4.392553601	7.252860147	0.007078817	0.049084021
RP11.203J24.8	-0.895111395	0.221645389	8.06667991	0.004508665	0.036735953
ACVR2A	-0.894942466	1.239939298	12.83613502	0.000339989	0.00670573
EBF1	-0.893504166	3.124738638	8.238771741	0.004100487	0.034894783
FAM203A	-0.893339204	-0.574081564	8.973037684	0.002739927	0.02663333
AL133168.3	-0.893228708	-0.380692093	7.818983577	0.005170026	0.039906512
C3orf18	-0.892212423	1.915596793	16.01385664	6.29E-05	0.002132338
TARBP1	-0.891692736	3.529037119	17.05393293	3.63E-05	0.001466184
AF146191.4	-0.890719581	0.131108491	7.874289486	0.005014257	0.039187316
AC009133.17	-0.890714513	1.882646546	16.07167171	6.10E-05	0.002097416
KIAA1407	-0.890394881	1.953395755	12.70896617	0.000363907	0.007053355
SNX22	-0.888858436	3.319347177	9.50246887	0.002051956	0.022379632
RP11.277P12.20	-0.888661819	1.387992782	10.0029081	0.001562932	0.018593917
RTN1	-0.887301345	3.095372019	7.861064524	0.005051065	0.039319186
IGHD	-0.887222864	7.118979971	9.53817966	0.002012412	0.022091645
UBE3D	-0.885593823	1.452117219	13.67223817	0.000217648	0.004964033
FCER2	-0.885321245	5.148567188	8.846843011	0.002935963	0.027995709
TXK	-0.8851291	4.409822831	15.2556243	9.39E-05	0.002798455
CPEB2.AS1	-0.884413897	0.945502936	9.387008364	0.002185285	0.023182176
LEF1	-0.884239582	6.028067586	11.50815669	0.000692915	0.010982669
ZNF793	-0.884102496	0.6361569	10.01821868	0.001549993	0.018516406
PAIP2B	-0.883918502	0.983733384	9.356420227	0.002222057	0.023376125
LINC00926	-0.883063371	6.050786184	9.355425672	0.002223263	0.023376125
CHI3L2	-0.882477296	3.436015749	9.788256792	0.001756299	0.020146016
ARL10	-0.881826192	2.074097655	10.69959711	0.001071589	0.014551049
ZNF354C	-0.879936268	0.071271661	7.933850907	0.004851843	0.038345332
RP11.431M7.2	-0.87906342	-0.573230204	7.816730713	0.005176475	0.039925741
RP11.462L8.1	-0.878421562	1.268118556	8.999847739	0.002700021	0.026416534
PRPF40B	-0.876390032	2.099327436	19.9608687	7.90E-06	0.000512889
CTD.2228K2.5	-0.874638835	0.254265512	9.967309543	0.001593442	0.018795984
ADAMTS10	-0.874408496	3.308707317	13.6436204	0.000220991	0.005015673
SYT17	-0.874210975	1.226200916	8.294790348	0.003975897	0.034238871
CCR4	-0.874197224	2.0334372	13.32355808	0.000262092	0.005632574
BTLA	-0.874005665	3.688823988	11.51357713	0.000690897	0.010967921
ADK	-0.873467106	4.256132404	17.70408451	2.58E-05	0.001157137
RTKN	-0.872961537	-0.477779003	8.051507539	0.00454658	0.036888568
RTKN2	-0.872103188	2.061678886	8.447422619	0.003655611	0.032636846
CD3D	-0.871899498	5.035193277	10.82054764	0.001003798	0.014043961
AMIGO1	-0.870978509	2.388061611	13.04108007	0.000304732	0.006248561
DLG3	-0.870908027	1.301061575	12.30114579	0.00045268	0.008169705
CNR2	-0.870091425	4.074037567	11.70253208	0.000624151	0.010221994
FAIM3	-0.868974829	6.958262237	16.08180254	6.07E-05	0.002092344
NPR2	-0.868455128	-0.066987228	7.937203749	0.004842861	0.038304355
ZNF30	-0.868003668	1.084412899	12.49109998	0.000408895	0.00763915
FAM102A	-0.866013098	5.917145071	16.15300226	5.84E-05	0.002043083
BCL2	-0.865830504	5.148952675	14.05901216	0.000177163	0.004294021
PRKCQ.AS1	-0.865581837	3.828816996	15.42439593	8.59E-05	0.002625227
KIAA1683	-0.865354696	4.548094071	11.62592651	0.000650388	0.010523565
KLF8	-0.865245916	1.300315227	9.540101426	0.002010306	0.022091645
CBR3.AS1	-0.863370342	-1.073079643	8.133190483	0.00434622	0.035983725
FAAH2	-0.862937223	1.788198563	8.960075671	0.002759435	0.026767843
KIF27	-0.859711037	2.502375452	10.3858709	0.001269833	0.016075221
PKIG	-0.85955091	0.737223626	10.36009798	0.001287684	0.016213172
CTD.3018O17.3	-0.859029136	1.159939149	11.91262196	0.000557549	0.009461446
CD247	-0.859016541	6.245489969	19.6531362	9.29E-06	0.000567712
SLC39A10	-0.857467233	4.105485352	15.59563885	7.84E-05	0.002462004
GRAPL	-0.856601966	1.258548218	7.52613585	0.00608102	0.044503715
LINC00426	-0.855023008	2.971511792	16.30571476	5.39E-05	0.001959574
ARL4C	-0.854600526	5.1918059	19.28451128	1.13E-05	0.000645528
ACVR2B	-0.853883757	0.859996629	8.388761778	0.00377548	0.033164068
AP001053.11	-0.853821512	2.891997974	8.958034116	0.00276252	0.026779437
RP1.159A19.4	-0.851971194	1.47886305	9.618685159	0.001926076	0.021447258
CENPV	-0.850157402	1.515337691	8.82897242	0.002964853	0.028244493
MTSS1	-0.849650008	3.551773236	10.79002469	0.001020485	0.014180435
ZNF831	-0.848588273	3.053017875	18.29264483	1.89E-05	0.000943876
KPNA5	-0.847868897	1.960267819	12.03238318	0.000522842	0.009076498
C3orf83	-0.847654829	-0.017590957	9.358286622	0.002219796	0.023376125
KHK	-0.846532679	0.758734914	13.16633883	0.000285023	0.005947167
GPC2	-0.84611904	1.306848336	15.82034186	6.96E-05	0.002285076
GDF11	-0.84609826	2.059844389	20.27018125	6.72E-06	0.000457434
TRBV29.1	-0.844772216	1.973434362	7.449864169	0.006344124	0.045835282
TRGV3	-0.844537769	-0.062504342	8.278198156	0.004012393	0.034450232
ANKRD26	-0.844213319	2.402920864	13.09197391	0.000296564	0.00614892
MKL2	-0.842228312	1.881312988	10.60107312	0.00113022	0.015110538
CFL2	-0.841723406	0.226810804	8.263750164	0.004044449	0.034651744
RGS12	-0.841606097	2.450424664	17.53272457	2.82E-05	0.001238041
ADCY10	-0.841532991	1.318805816	9.014822232	0.002677989	0.026276333
CCDC109B	-0.841095095	4.465558389	27.29082908	1.75E-07	2.89E-05
AC069213.1	-0.840779977	0.039849141	8.151825042	0.004301785	0.035777869
TRBC2	-0.840473966	7.509427655	10.49338298	0.001198028	0.015635585
RP11.423H2.1	-0.840044141	2.074837578	18.07294011	2.13E-05	0.001004604
STX18.AS1	-0.839952652	2.402645397	16.13035254	5.91E-05	0.002056967
RP11.635N19.1	-0.839940812	0.062875811	9.602790738	0.001942819	0.021585491
TMIGD2	-0.839904472	3.238678326	11.14336912	0.000843326	0.012530033
LY9	-0.839556116	4.768958082	19.49069376	1.01E-05	0.000593528
PCSK5	-0.838839076	2.669376948	11.96989067	0.000540671	0.009308124
ICOSLG	-0.838019889	3.788822804	12.2676001	0.000460891	0.008280846
TRIM16	-0.837661562	0.684209979	12.39411769	0.000430688	0.007892825
TCF7	-0.837277749	7.301297917	10.07385418	0.001503881	0.018115708
CELSR1	-0.836621067	2.286170549	10.64530018	0.00110351	0.014853579
ZNF563	-0.835604806	0.337725071	10.03259824	0.001537939	0.018416026
ZFP82	-0.835547458	1.11435173	11.70527155	0.000623233	0.010215247
LCK	-0.83525331	6.413389862	15.14209364	9.97E-05	0.002915869
THEM4	-0.83492267	3.730149599	22.04121046	2.67E-06	0.000229124
ZNF582.AS1	-0.834706808	-0.087364242	8.295507942	0.003974326	0.034238871
CHN2	-0.834070262	3.038111766	7.404688471	0.006505411	0.046463601
RP11.539L10.3	-0.833775285	-0.835976821	7.39452334	0.006542276	0.046584608
CD244	-0.833211479	3.881091884	14.2125105	0.000163281	0.004052309
RP11.861A13.4	-0.83283916	3.1005763	8.351353728	0.003854001	0.033648713
IMMP2L	-0.832573429	2.992554328	9.259774354	0.002342419	0.024225005
THNSL1	-0.832444993	0.941942876	10.5261885	0.001176947	0.015480612
RP11.23P13.6	-0.831829208	1.478988976	15.68682664	7.47E-05	0.002378688
TMCC1.AS1	-0.831295654	0.70360486	13.48176241	0.000240893	0.00530623
PIGL	-0.830580958	2.669647466	14.99174627	0.000107982	0.003064362
PLEKHG4	-0.82891266	2.08136706	11.68020984	0.000631684	0.010315077
SPIN2B	-0.828248741	0.412488702	10.78038386	0.001025814	0.014211131
TBC1D9	-0.827573048	3.677657401	18.25288737	1.93E-05	0.000943876
SDR42E1	-0.827480211	-0.251992356	7.611641924	0.005799265	0.043066536
PPL	-0.82469708	3.289057603	7.319047089	0.006822758	0.047849422
BANK1	-0.824024186	4.720492098	9.393211069	0.002177904	0.023116029
AUTS2	-0.823534216	3.807240417	8.418993804	0.003713212	0.032862835
EPHX2	-0.822970064	2.766545924	10.75354767	0.001040796	0.014317547
IL24	-0.822966837	3.972705184	14.45244138	0.000143743	0.003721526
CLUHP3	-0.822655063	2.391279058	9.553373525	0.001995823	0.021993291
AL122127.4	-0.822398724	1.314817605	7.341673263	0.00673741	0.047417511
FBLN2	-0.822317611	1.757839514	7.643849761	0.005696621	0.042507663
FCRLA	-0.822134742	4.178330619	7.772081805	0.005305986	0.040614145
ITGA4	-0.821955978	5.36879468	14.91442325	0.0001125	0.003148272
BIRC3	-0.821405603	5.32809557	9.188247536	0.00243574	0.024796126
CD79B	-0.821116977	5.970171866	8.218911926	0.004145605	0.035086355
RFTN1	-0.821018036	3.684425566	25.59328395	4.22E-07	5.83E-05
HCN2	-0.820905183	0.437242732	12.75925768	0.000354251	0.006906021
RP11.1084J3.4	-0.820877883	1.511479392	12.33506888	0.000444528	0.008080392
GOLPH3L	-0.820214524	4.44380101	12.72618874	0.000360571	0.007002149
XYLT1	-0.820033648	5.030582044	17.73168804	2.54E-05	0.001148121
COLQ	-0.817024797	1.70927977	15.96641569	6.45E-05	0.002169455
AOC2	-0.816664051	3.566982246	13.19752121	0.00028032	0.005873322
CA6	-0.816538835	3.154047135	8.423091991	0.003704852	0.032862835
ARHGAP32	-0.815235547	2.165013411	12.58485217	0.000388886	0.007381513
KANK3	-0.813985507	0.048646293	9.12661415	0.002519175	0.025327745
CD2	-0.813890818	5.515638311	15.66941208	7.54E-05	0.002396708
UBE2E2	-0.813233042	3.680593095	14.43006176	0.000145462	0.003731747
LDHB	-0.812774286	6.466008502	16.24954888	5.55E-05	0.001985055
PTP4A3	-0.812598142	5.676731709	8.125116873	0.004365617	0.03601513
HPX	-0.812281181	-0.873402692	7.656560199	0.005656625	0.042381628
TNFRSF4	-0.812193211	1.616746878	8.556773848	0.003442389	0.031357601
ESF1	-0.811729643	2.715177508	12.36028976	0.000438563	0.008000794
CDK6	-0.811272094	3.754188426	21.01166874	4.56E-06	0.000345372
RP11.465B22.3	-0.810947418	0.773646925	8.638765923	0.003290843	0.030388711
CTD.2054N24.2	-0.810164509	0.770474787	8.319807105	0.003921508	0.033958351
CTD.2012K14.6	-0.807684702	1.526661022	14.30461252	0.000155483	0.003911707
DOCK10	-0.806463775	5.622844238	21.98044684	2.75E-06	0.000235492
CD5	-0.805204051	5.233063815	13.72703883	0.000211389	0.004863397
RNFT2	-0.805114269	1.617829444	11.60158645	0.000658956	0.01061961
CTC.228N24.3	-0.803764435	2.658270778	17.96217927	2.25E-05	0.001047614
SLC37A2	-0.802504591	2.986411087	8.69679331	0.003187703	0.029639766
AC016700.2	-0.801076851	0.187193811	8.655321747	0.003261075	0.030189323
TTC9	-0.800698111	4.475288455	14.98455195	0.000108395	0.003071747
THEMIS	-0.800429333	3.612871336	11.96067617	0.000543351	0.009330386
AP001055.1	-0.799963777	0.176008634	8.744406446	0.003105532	0.029110376
GIMAP7	-0.799806054	5.963701247	17.49472712	2.88E-05	0.001247625
ANKRD36B	-0.799452681	0.874916143	8.148034674	0.004310785	0.035823195
TRBV7.3	-0.799019341	0.874194824	7.714949794	0.005476538	0.041401316
LINC00299	-0.798915113	1.342222097	8.754139285	0.003089001	0.029056773
YPEL1	-0.798694032	2.433142017	17.25600726	3.27E-05	0.001350631
IFFO2	-0.798601288	1.296177053	7.928419436	0.004866429	0.038403766
CRTAM	-0.798564369	1.778089883	12.91602595	0.000325781	0.006536106
THG1L	-0.798015527	1.725880798	19.57622692	9.67E-06	0.000580476
GLS2	-0.797729664	1.129159572	11.62763396	0.000649792	0.010522347
PCNXL2	-0.797574	3.298730145	19.91155503	8.11E-06	0.000521187
TPCN1	-0.796564465	5.205264295	20.75758598	5.21E-06	0.00038074
ZNF395	-0.79634916	3.530022607	20.28322385	6.68E-06	0.000456777
NNT.AS1	-0.796032941	1.359807076	12.34475277	0.000442228	0.008045833
OSBPL3	-0.795025428	3.433447337	20.88562565	4.88E-06	0.000362736
CLEC2D	-0.794335229	5.276182171	18.82649634	1.43E-05	0.00077236
BICD1	-0.794244075	2.752866302	17.26613677	3.25E-05	0.001346887
GATA3	-0.792243703	3.143940262	14.76612657	0.000121702	0.003309413
RP11.111M22.2	-0.791336813	1.478420876	12.35677079	0.00043939	0.008008647
PLXNA2	-0.790997838	3.007657048	8.420820226	0.003709484	0.032862835
RP11.166O4.5	-0.790802752	-0.833898374	7.945764756	0.004820004	0.038179635
RP3.395M20.9	-0.78997589	0.346553827	9.611472109	0.001933656	0.021496073
PPP1R16B	-0.789058794	4.960895835	16.57086837	4.69E-05	0.001754366
DPF3	-0.788862655	1.353950946	7.860154564	0.005053607	0.039321736
NFATC2	-0.788645882	4.083292017	15.47267475	8.37E-05	0.002573421
ENOSF1	-0.78830114	3.072312586	13.06491568	0.000300879	0.006192568
TRAV12.2	-0.787323894	0.71660689	8.007959892	0.004657218	0.037396143
RP11.460N20.4	-0.787089877	-0.636666131	7.555799905	0.005981724	0.044064712
KIAA0355	-0.786489922	2.884302432	18.74896333	1.49E-05	0.000796208
PNOC	-0.786127848	2.231235364	8.197696758	0.00419436	0.035204097
CD160	-0.785549952	1.219955647	11.29703309	0.00077631	0.011845481
KLHDC1	-0.78518509	1.054718469	11.15964386	0.00083596	0.012429741
RP11.488C13.5	-0.785103656	0.885810761	18.11451603	2.08E-05	0.000996915
RP11.693N9.2	-0.784539122	1.326152083	10.47283352	0.001211428	0.015739695
SIT1	-0.784452448	4.189126315	10.71473922	0.001062854	0.014546804
SOX4	-0.784034643	2.137692564	13.30593604	0.000264567	0.005672871
NAB2	-0.783849438	2.568835419	23.30259335	1.38E-06	0.000135571
ATP8B1	-0.783511754	2.500482415	10.56662387	0.001151478	0.015275068
C5orf45	-0.783207712	3.42036541	19.16133051	1.20E-05	0.000667688
RP11.796E2.4	-0.783134541	1.765713026	12.30960393	0.000450634	0.008152344
ZNF66	-0.782019425	1.244862948	8.651976705	0.003267067	0.03021064
DAPK1	-0.781892774	5.210850475	8.443759064	0.003662983	0.032673347
PPARGC1B	-0.781463181	2.061063619	17.38790258	3.05E-05	0.001297895
SYTL2	-0.781040644	2.249077969	12.50024978	0.000406898	0.007615931
RP11.168O16.1	-0.780261877	-0.513022664	8.838747191	0.002949015	0.028106886
SCLT1	-0.779982451	6.364110181	8.624815085	0.003316141	0.030566367
GPR114	-0.779637411	3.604867268	13.55019868	0.000232267	0.005184124
ZNF837	-0.779403137	0.396705327	9.986387864	0.001577016	0.018696651
SNHG8	-0.77936362	3.368975067	9.81637206	0.001729652	0.019908264
ZNF525	-0.776904737	1.665663719	7.593950916	0.005856446	0.04342724
VAV2	-0.77642438	3.770868989	18.12234606	2.07E-05	0.000995187
AGBL3	-0.776165941	0.90560867	9.044882242	0.002634312	0.025978745
ECT2L	-0.776042954	1.985952134	10.45422792	0.00122369	0.015827181
MAP3K14.AS1	-0.775874194	1.380072387	18.94683702	1.34E-05	0.000738973
RP11.351A11.1	-0.775765591	0.609621054	7.991095739	0.004700796	0.037638077
GCFC2	-0.775616734	0.768349454	8.901199826	0.002849833	0.027433725
MICAL3	-0.775324368	3.61270356	15.35085823	8.93E-05	0.00270482
SH3YL1	-0.774080803	2.991095669	11.25735165	0.000793083	0.011977569
RP11.12J10.3	-0.773551376	0.055375626	8.823280043	0.002974116	0.028306007
RP11.112J3.16	-0.773228254	0.604534738	12.40735482	0.000427646	0.007874434
ATP1B1	-0.773219076	-0.190256361	7.378694797	0.006600105	0.046886512
TUBGCP5	-0.77267255	1.92837853	10.89411846	0.000964701	0.013624561
MATK	-0.771475316	3.79481446	11.19880015	0.000818502	0.012231628
ZNF681	-0.770296241	0.393411804	7.833806074	0.005127801	0.03974639
KLHL29	-0.770011431	2.151764755	7.396488092	0.006535134	0.046560521
HNRNPA1L2	-0.769560514	1.131938405	11.36481692	0.000748485	0.011540071
GOLGA2P5	-0.76881982	2.970847645	17.2326483	3.31E-05	0.001364543
RP11.867O8.5	-0.768130338	2.588960744	19.19533152	1.18E-05	0.000663509
CCDC50	-0.767737153	3.575559955	14.83603916	0.000117273	0.003232535
THEM5	-0.767279904	0.454223881	7.520999653	0.006098383	0.044566125
RP11.94L15.2	-0.767110688	5.421909275	14.60916677	0.00013227	0.003512161
LINC00886	-0.765134773	1.673567007	11.67482838	0.000633514	0.010333394
SNX25	-0.764992803	2.458863832	11.23846499	0.000801194	0.012045968
CHIC1	-0.764577666	1.237678963	9.506137446	0.002047858	0.022347012
ALDH8A1	-0.763901308	0.514038909	8.810786178	0.00299455	0.028433426
QRSL1	-0.763088066	3.410246678	14.24454859	0.000160525	0.00399373
PDE3B	-0.762014242	5.540388029	14.57085877	0.000134986	0.00355563
OXNAD1	-0.761717907	4.000376996	15.14846797	9.94E-05	0.002914489
PLEKHF1	-0.761065405	2.383672981	11.03635037	0.000893426	0.01297815
SOCS2.AS1	-0.760800786	0.528463453	7.919073245	0.004891632	0.038523991
DISP1	-0.760549052	1.879165118	13.45048798	0.000244942	0.005360308
RP11.368P15.3	-0.760383488	2.212141338	18.49298948	1.71E-05	0.000873297
FAM3C	-0.759518809	2.683986453	8.379968797	0.003793789	0.03321403
RP11.15H20.5	-0.75857119	1.284631618	11.77820635	0.000599282	0.009903123
OVGP1	-0.758466159	1.15668504	9.015518364	0.00267697	0.026276333
AQP3	-0.757766355	4.212932795	10.91743337	0.000952635	0.013536138
MTMR8	-0.756523238	1.197934621	8.278447069	0.004011843	0.034450232
BHLHB9	-0.756180427	-0.280708311	7.430055894	0.006414335	0.046090469
CTA.217C2.1	-0.755566994	4.684792167	16.78492522	4.19E-05	0.001608955
NAAA	-0.7549917	5.467663616	17.87740866	2.36E-05	0.001090305
KLHL25	-0.753516359	1.295276346	14.26740105	0.000158588	0.003955285
PRKACB	-0.752952896	4.485639394	11.52366231	0.000687159	0.010934387
CCDC64	-0.75230437	3.543844293	14.51977569	0.000138696	0.00362966
CMTM8	-0.751568179	2.016273441	8.972796777	0.002740288	0.02663333
MAP3K14	-0.751212842	4.271504728	26.07435142	3.29E-07	4.91E-05
BDH1	-0.751120555	3.427728292	17.67934837	2.61E-05	0.001163865
CTD.2560E9.3	-0.751114584	0.562885408	7.293073391	0.006922096	0.048411483
SLC16A1.AS1	-0.750441581	2.039681743	10.55997864	0.001155625	0.015304554
RP11.353N4.6	-0.749869256	1.942986248	9.403549956	0.002165657	0.023039526
GRAMD3	-0.749013386	0.161986115	7.344583718	0.006726511	0.047388549
TYW3	-0.748972413	2.531071983	16.10882107	5.98E-05	0.002072949
CTD.2541M15.1	-0.748640908	1.911354459	14.94450402	0.00011072	0.00311576
STARD9	-0.748416858	2.35156531	15.80086298	7.04E-05	0.002293802
ATP10A	-0.748115637	4.36716248	10.77218335	0.001030369	0.014249317
SOCS2	-0.747862443	1.815332642	7.760790066	0.00533926	0.040745177
RP1.1J6.2	-0.74689912	-0.274407469	8.434199066	0.00368229	0.032728521
ZBTB25	-0.746262071	3.174349896	13.55659469	0.000231477	0.005177943
ZNF416	-0.746129208	0.9568855	12.5929414	0.000387206	0.007370435
CCL28	-0.745291293	1.295694583	10.35952111	0.001288086	0.016213172
RP4.758J18.13	-0.744140448	1.149111376	13.19258871	0.000281058	0.005876596
ITK	-0.743781291	5.167401607	9.31878898	0.002268159	0.023724539
OCIAD2	-0.743087121	3.025779104	10.64176754	0.00110562	0.014862915
ABLIM1	-0.74200524	5.491103336	11.68990878	0.0006284	0.010274897
CEP85L	-0.741834861	4.356521223	13.96845508	0.000185904	0.004444288
NIPSNAP3B	-0.741484823	0.48980031	9.379438836	0.002194327	0.023241438
ITPR1	-0.741143304	4.194251894	18.25157374	1.94E-05	0.000943876
PLCH2	-0.738908536	2.798971989	11.38098535	0.000741997	0.011507519
CARD11	-0.737953537	6.01734905	15.40796214	8.66E-05	0.002640022
RNASEH2B	-0.73745339	3.816519621	14.3969864	0.000148039	0.003758346
SNPH	-0.737133326	2.297360353	10.27185104	0.001350752	0.016786336
TPTE2P5	-0.736958108	2.899410773	17.85166338	2.39E-05	0.001100109
SDK2	-0.736328107	2.764915916	7.376966638	0.006606451	0.046886512
EFCAB13	-0.736046552	3.031978062	10.17765945	0.001421525	0.017435935
ATP6AP1L	-0.735882059	0.882083425	8.584820033	0.003389769	0.031023846
HAPLN3	-0.735880095	4.071013083	8.105663713	0.004412716	0.03620796
TOX	-0.735282721	2.696860032	12.21636989	0.00047372	0.008458629
AHI1	-0.735124799	1.481083271	9.180124791	0.002446573	0.024881306
RRN3P1	-0.734711593	2.412839871	12.95322792	0.00031937	0.006450386
ZIK1	-0.734540747	1.292592792	10.28049711	0.001344437	0.016724235
CARNS1	-0.734094168	2.223361998	8.636873476	0.003294263	0.030406378
LINC00342	-0.733788051	2.428700293	11.23021951	0.000804761	0.012090531
ANKS6	-0.73330271	2.195916663	12.5722951	0.000391507	0.007403417
FITM2	-0.733026123	1.407887109	11.38740088	0.000739439	0.011476665
RP5.1057J7.6	-0.73248503	1.261035647	7.767435086	0.005319653	0.040671199
SLC38A1	-0.732317201	5.75481449	11.99392729	0.000533742	0.009204539
HLA.DRA	-0.732285028	6.950885774	10.54995286	0.001161911	0.015352893
RP4.564F22.5	-0.731444947	1.021211866	8.877291791	0.002887395	0.027676474
MCC	-0.73105577	3.053298624	10.3268772	0.001311068	0.016420502
RP11.10O17.1	-0.72984902	-0.462972469	8.165780937	0.004268809	0.035606349
KIAA1147	-0.72968843	3.897946903	10.76472417	0.00103453	0.014277502
ADAM1A	-0.729485281	1.214793267	12.0513632	0.000517545	0.00900993
TMEM25	-0.729426972	1.596475201	10.14613872	0.001446038	0.017609053
LPIN1	-0.728793752	3.982229079	15.59227312	7.86E-05	0.002462004
PAOX	-0.728094666	1.674831367	13.06502352	0.000300861	0.006192568
RP11.418J17.1	-0.728023781	2.913977407	13.51939774	0.00023611	0.005223679
CATSPERB	-0.72789734	1.832553172	9.215351749	0.002399941	0.024568041
LINC00649	-0.72759551	3.795388692	12.78493391	0.000349422	0.006831676
SMAD3	-0.72730547	4.945146846	19.30650999	1.11E-05	0.000639951
KLRD1	-0.726857295	3.372812963	11.18507461	0.000824579	0.012305872
AC009404.2	-0.726607379	1.021766447	14.60147664	0.00013281	0.003516688
RP11.1079K10.3	-0.726426521	0.44099967	8.440035837	0.00367049	0.032697342
CD52	-0.726200445	6.380743327	8.699030842	0.003183793	0.029630714
SLC9B2	-0.725353686	2.079092529	10.44456721	0.001230107	0.015852272
CD6	-0.724902613	6.005143299	12.01932433	0.000526518	0.0091033
KLRG1	-0.724719415	1.577528409	9.16328836	0.002469185	0.025080832
CD40	-0.724096372	3.749389991	9.928551252	0.001627346	0.01900171
CASK	-0.72359868	3.685736264	18.01871886	2.19E-05	0.001024034
KMO	-0.721433532	2.024334287	8.040662979	0.004573879	0.036988843
DCHS1	-0.721090976	2.195673432	7.762023844	0.005335614	0.040745177
EFHC1	-0.71950208	1.753853318	16.47482209	4.93E-05	0.001835305
IL7R	-0.719303743	6.884181778	7.413429068	0.006473882	0.046315657
AP001258.4	-0.718962666	2.27614078	15.57516683	7.93E-05	0.002476497
SBK1	-0.71875019	3.480943575	9.536068938	0.002014728	0.022104224
ST3GAL3	-0.718636052	3.362295207	13.82964806	0.000200153	0.004668768
EID2B	-0.718211071	-0.519510725	7.79172488	0.005248606	0.040291251
DHRS11	-0.717455061	0.336287734	9.980708774	0.001581888	0.018731074
PLCG1	-0.716451161	5.651868613	11.92233616	0.000554649	0.009444008
KLHL23	-0.715833808	1.186358179	9.000024068	0.002699761	0.026416534
SEMA6A	-0.715767238	0.59259895	7.504996995	0.006152804	0.044833923
SIDT1	-0.715459045	3.901404548	12.28702066	0.000456119	0.00821707
CXXC5	-0.714522616	4.044926925	17.31242415	3.17E-05	0.001328837
AC025335.1	-0.714363279	0.52185107	7.62301451	0.005762808	0.042875414
ST3GAL5	-0.714274961	3.559591244	13.97891345	0.000184872	0.004430691
HABP4	-0.712952314	1.908087031	10.54273657	0.001166456	0.015392792
ZNF354B	-0.712602779	1.553059977	10.68393543	0.001080699	0.014605612
PPAP2A	-0.710826508	1.850725403	9.062003022	0.002609759	0.025804148
AGPAT5	-0.710715374	2.454216162	9.952334634	0.001606455	0.018877956
SLC47A2	-0.710202482	-0.10141495	8.197674398	0.004194412	0.035204097
FBXO4	-0.709616476	1.904987722	10.62132336	0.00111791	0.014980288
ZC3H12D	-0.709571737	3.85104253	13.22838923	0.000275741	0.005813605
USP46	-0.709371746	1.008972072	10.1643418	0.00143183	0.017529527
SCML4	-0.708776121	4.923233417	17.19509995	3.37E-05	0.001377694
TTC12	-0.707838383	2.77321412	16.13553899	5.90E-05	0.002054885
SOGA1	-0.70661416	3.141396959	13.78916205	0.000204513	0.004744246
MPRIP	-0.705970143	5.175444717	20.46701309	6.07E-06	0.000423562
LIMD1	-0.705535625	4.26251061	15.7138924	7.37E-05	0.002356041
RCAN3	-0.705444676	3.91069724	11.48734293	0.000700717	0.011028374
SLC17A9	-0.704904048	3.995238295	12.47373011	0.000412715	0.00768206
SORBS3	-0.704649963	3.346818706	10.77262503	0.001030123	0.014249317
METTL8	-0.704116452	2.353003159	13.19540548	0.000280636	0.005873857
RP11.640M9.2	-0.703899485	3.020430978	10.81446564	0.001007101	0.014052161
SPOCK2	-0.703640669	6.809847659	13.87485172	0.000195396	0.004578975
CEP290	-0.703410505	2.156243388	9.971124597	0.001590143	0.018784732
MYBL1	-0.703407935	1.695509686	7.793223694	0.005244254	0.040291251
ZDHHC14	-0.702900273	2.276998416	11.80043924	0.000592167	0.009825792
C12orf79	-0.702354508	3.194464304	7.244386947	0.007112299	0.049179186
C5orf63	-0.702277799	1.366648011	10.32368852	0.001313336	0.016438691
RP11.103G8.2	-0.702270699	0.424550569	7.999786005	0.004678288	0.037517414
RP11.75L1.2	-0.702226512	2.107575455	9.901511519	0.001651431	0.019216216
CD4	-0.700763421	6.270401065	7.823421957	0.005157346	0.03983562
CDC42BPG	-0.69978764	1.803357837	11.82671505	0.000583869	0.009728098
APBB1	-0.698325167	4.197532954	11.85380825	0.000575435	0.009643324
ZXDB	-0.697136538	1.270600272	7.434215715	0.006399525	0.046082517
SERINC5	-0.69703616	4.467090607	18.22034164	1.97E-05	0.000954363
PRKDC	-0.696445035	5.477558725	10.51612241	0.001183375	0.015514596
C3orf35	-0.695799538	0.870106421	8.97322412	0.002739647	0.02663333
DDHD2	-0.694818632	3.248497233	14.48902791	0.000140978	0.003670347
ZC4H2	-0.694307912	1.774231332	9.520398309	0.002032005	0.022198029
POLR1E	-0.692888535	2.696630351	13.45963729	0.000243751	0.005340023
PMS1	-0.692787046	2.655064482	13.87631026	0.000195244	0.004578975
GSPT2	-0.692464149	1.718092261	8.368050259	0.003818751	0.033411077
RP11.43F13.1	-0.692126553	1.478933428	7.55826196	0.005973557	0.044036707
SLC25A15	-0.691403337	1.009602538	8.200981614	0.004186773	0.035196632
AC131097.3	-0.691311565	4.523424428	12.13175119	0.000495705	0.00870483
GOLGA8A	-0.690510801	3.527366006	8.178845424	0.004238173	0.035482826
RP11.110G21.1	-0.690339647	0.315103287	7.61881911	0.00577623	0.042958714
C11orf80	-0.69030552	4.145245186	19.63898911	9.35E-06	0.000570203
MIPEP	-0.690159774	1.484064188	10.70728396	0.001067146	0.014546804
PPP3CC	-0.689509249	4.211487062	17.19606305	3.37E-05	0.001377694
ZNF202	-0.689080226	2.627963446	12.92438016	0.00032433	0.006524434
KCNC3	-0.688840861	3.088358478	7.490702083	0.006201837	0.045061026
TEF	-0.687904623	1.501259089	8.855660308	0.002921814	0.027900351
FAM135A	-0.687813473	1.474323708	10.89639926	0.000963514	0.013624561
SLAMF1	-0.68764413	3.718111316	10.89619166	0.000963622	0.013624561
BMF	-0.687556866	4.457983755	16.37985255	5.18E-05	0.001901527
HMGN3	-0.687242067	3.152817057	15.95835375	6.48E-05	0.002173858
ZNF287	-0.687121208	0.347644534	7.431898828	0.006407769	0.046090469
NPM1	-0.685785167	6.90393909	12.19121023	0.000480152	0.008513209
TSNARE1	-0.685727384	3.859569001	18.63328009	1.58E-05	0.000831139
CHCHD6	-0.68558041	1.829855458	11.76032795	0.000605066	0.009982346
DDX31	-0.685318931	2.65071451	11.90488737	0.000559869	0.009489989
ZNF566	-0.685060689	1.298966687	8.918637562	0.00282275	0.027237986
WDR54	-0.685059356	2.141555977	10.44639888	0.001228888	0.015852272
DPH6	-0.684421769	1.67760188	7.248724141	0.007095141	0.04911103
CMSS1	-0.682340722	1.773632811	8.778910924	0.003047331	0.028799061
RNF144A	-0.681922627	3.768353857	12.81184958	0.000344431	0.006760294
ANGEL1	-0.681216941	2.969134605	15.32087733	9.07E-05	0.002731679
EIF2AK3	-0.68114187	1.952686717	9.220837978	0.00239276	0.024558006
FAHD2CP	-0.680931446	0.610014504	7.542569379	0.006025805	0.044276283
MBNL1	-0.680653462	6.379123455	9.953951157	0.001605045	0.018872391
TARSL2	-0.678307201	2.94850449	12.88680369	0.000330907	0.006597542
GIMAP5	-0.678281223	6.49418148	15.03131927	0.000105742	0.003030611
MCCC2	-0.678177597	3.622101492	18.08123505	2.12E-05	0.001004604
SUN1	-0.677931049	4.144389394	13.05468344	0.000302527	0.006209651
SLC25A26	-0.677476651	2.428747878	14.39783889	0.000147972	0.003758346
SGK223	-0.676546913	3.527013931	13.44563622	0.000245577	0.005362556
ADC	-0.676351025	1.195734818	8.345071925	0.003867349	0.033736053
ITPR3	-0.675594067	4.520189383	12.46294111	0.000415106	0.00771233
SNX29	-0.675584706	4.642968112	9.0896883	0.002570547	0.025663495
HIP1R	-0.675152095	5.097162849	12.70314574	0.000365041	0.007068553
RP11.284N8.3	-0.67432887	2.718487095	8.084656087	0.00446416	0.036468956
PARP16	-0.674327197	3.705418294	15.50701006	8.22E-05	0.002539887
WDR77	-0.67419102	2.294517911	18.36575377	1.82E-05	0.000928883
PRDM11	-0.674071972	1.350328544	11.09877018	0.00086385	0.012685516
COQ10A	-0.67318078	0.83654295	8.877709533	0.002886735	0.027676474
NLRP1	-0.672975034	7.957754434	13.21972193	0.000277019	0.00582837
ANKRD46	-0.672278246	1.776388804	11.47261414	0.000706293	0.011082891
VIPR1	-0.672199703	3.498515148	10.42734013	0.001241634	0.015916427
C11orf95	-0.671574834	1.359849712	10.93191442	0.000945218	0.013468685
FTO	-0.671417014	3.408894682	15.27320656	9.30E-05	0.002776628
DNAJC10	-0.670932174	4.503628561	14.99665417	0.000107702	0.003060708
BOD1	-0.67092436	2.730690558	11.59375964	0.000661735	0.010642448
TWISTNB	-0.670903904	2.039863496	10.04038647	0.001531451	0.018365417
ADAT2	-0.670790661	2.081318544	7.704247333	0.005509104	0.041538562
ZBTB5	-0.670067525	2.744841517	13.09705278	0.000295761	0.006139469
CACNB1	-0.669759096	1.0349951	9.629517547	0.001914749	0.021380127
CTA.292E10.6	-0.669681911	2.283649913	9.217958409	0.002396526	0.024558006
ATP8B2	-0.669085027	5.470112091	10.46192373	0.001218603	0.015781614
CACNB3	-0.668817561	0.994027135	8.244030751	0.004088624	0.034823314
PALB2	-0.668325772	1.388026106	12.74318169	0.000357309	0.006945502
RUFY3	-0.66758965	3.280804562	15.14489269	9.96E-05	0.002915775
CD3E	-0.666711268	6.914090097	9.161821385	0.002471165	0.025080832
SLC25A42	-0.666598006	3.838794461	14.15655326	0.00016821	0.004128925
NUP35	-0.666406336	1.127963371	8.917201919	0.00282497	0.027246376
OAF	-0.665107631	3.705742182	9.107770415	0.002545259	0.025499352
KDM2B	-0.665044358	4.391296296	28.02972961	1.19E-07	2.21E-05
CLYBL	-0.664681442	2.590101816	8.622031003	0.003321213	0.030585176
ULK2	-0.664611376	2.936772166	13.79559043	0.000203814	0.004743202
VSIG1	-0.664576797	1.49062523	7.828960966	0.005141565	0.03976636
TDRD3	-0.664239077	2.996221833	16.72757926	4.31E-05	0.001636505
SCFD2	-0.663676582	3.460651057	11.32156656	0.000766121	0.011755144
RP11.584P21.2	-0.663226705	1.254620964	8.366228013	0.003822582	0.033417782
L3HYPDH	-0.662741421	2.035895106	9.397204086	0.002173166	0.023090031
RWDD2A	-0.66224491	0.448496723	7.796761543	0.005233996	0.04026166
ZMYND19	-0.662193526	2.411246092	12.91364771	0.000326195	0.006536106
TFAP4	-0.662167036	3.134797962	14.1376965	0.000169905	0.004150322
RASA3	-0.661677301	6.682357371	19.51146093	1.00E-05	0.000593216
ZNF248	-0.661146243	2.162593822	10.67974655	0.001083149	0.014618527
BCL7C	-0.661076391	1.368321865	11.72718034	0.000615938	0.010113871
AHDC1	-0.660942417	3.53303391	14.40965513	0.000147046	0.003750893
MECR	-0.660769006	2.023445605	10.58626057	0.001139312	0.015173528
MDFIC	-0.660708083	3.657907547	18.67312019	1.55E-05	0.000819516
FXN	-0.66041921	2.411878632	14.82382355	0.000118035	0.00324026
CREB3L4	-0.660068148	1.597674284	14.44278108	0.000144483	0.003727868
ZAP70	-0.659767709	6.398453916	11.635072	0.000647198	0.010488772
RNF157	-0.65939719	2.939699882	7.290200312	0.006933175	0.048438595
WDR52	-0.659016258	2.11835494	11.13665303	0.000846385	0.012556438
NLRC3	-0.658635768	4.995167444	12.69720257	0.000366203	0.007084255
MRPL45P2	-0.658562974	1.024993353	9.592480717	0.001953758	0.02163306
MYO1E	-0.658427006	2.806308228	12.41439574	0.000426037	0.007857537
CD180	-0.65832582	4.349553349	10.70899095	0.001066162	0.014546804
CCDC138	-0.658199451	1.310826002	11.22186497	0.000808392	0.012109079
CEP72	-0.657471517	1.393662448	9.563139962	0.001985232	0.021912492
SERGEF	-0.656555576	2.929275232	14.59018213	0.000133609	0.003533192
TMEM194A	-0.655739686	2.831732468	8.561798101	0.003432902	0.031299441
IL2RB	-0.655084529	4.800158963	7.43604541	0.006393022	0.04606857
HIBADH	-0.654110512	2.408307865	15.17911743	9.78E-05	0.002884331
C14orf64	-0.653608813	4.19138812	7.218744404	0.007214616	0.049496531
TRMT11	-0.652527174	1.384034775	8.124744088	0.004366515	0.03601513
CBX8	-0.652319524	1.525331267	12.85282165	0.000336971	0.006672285
C14orf182	-0.652286729	2.578843142	11.06635034	0.000879085	0.012853121
DDX10	-0.652272174	2.654646963	9.786921849	0.001757574	0.020149192
ZNF331	-0.651856499	2.793855298	15.70265349	7.41E-05	0.002362593
RALGPS2	-0.65172944	4.689720573	9.720179551	0.001822557	0.020594988
TRMT61B	-0.650962688	1.608449055	11.47728199	0.000704521	0.011070964
CD72	-0.650489689	4.750187888	7.224627374	0.00719101	0.049414769
AC093323.3	-0.650152993	2.327891339	10.89749573	0.000962944	0.013624561
LINC01128	-0.64900608	2.23037571	8.742296413	0.003109127	0.029110376
IL2RA	-0.648858857	2.656644428	7.200262158	0.007289293	0.049819106
ITFG2	-0.648449235	4.177005056	19.96059744	7.91E-06	0.000512889
SNHG1	-0.64816536	4.217930371	15.83620118	6.91E-05	0.002280838
HSF2	-0.648044058	2.176911247	8.902701386	0.002847491	0.02742426
PTGER4	-0.64753912	4.018064566	9.256057307	0.002347178	0.024236954
MSANTD2	-0.646440865	2.739505148	8.896595939	0.002857028	0.027476764
SARM1	-0.64597346	0.888440149	10.70455828	0.001068719	0.014546804
FMNL3	-0.645425016	3.48815007	11.55641569	0.000675159	0.010804971
APOLD1	-0.645404756	4.030656389	7.928883364	0.004865181	0.038403766
LFNG	-0.644919159	6.351211275	11.16114883	0.000835282	0.012429358
CLUAP1	-0.644430414	2.05150294	10.38624784	0.001269574	0.016075221
ZNF69	-0.644017515	1.805373534	8.80792687	0.002999246	0.028451242
TMEM201	-0.64359624	1.80952851	14.04862156	0.000178144	0.004302386
NR1D2	-0.642844305	2.300828206	9.317366954	0.00226992	0.023730656
MAPKAPK5.AS1	-0.642721184	1.284465758	10.06769683	0.001508915	0.018154672
HLA.DPA1	-0.641716337	6.352457718	7.451449361	0.006338539	0.045835282
ZBTB42	-0.641465513	1.223144599	9.43611774	0.002127534	0.022797265
GSDMB	-0.640914996	4.671784688	12.79352188	0.000347822	0.006811612
ZNF529	-0.640167639	2.088030529	11.51586641	0.000690047	0.010963048
KIAA1671	-0.638644959	2.485380098	7.252132967	0.007081684	0.049085245
CRTC3	-0.638617212	2.996969937	11.6434644	0.000644285	0.010458357
C12orf66	-0.638276343	1.655421585	9.063088101	0.002608211	0.025804148
ATM	-0.637653305	4.023877868	9.631408116	0.001912779	0.021369957
TTC27	-0.636840992	2.795298107	10.79824795	0.001015962	0.01414621
TMEM8B	-0.636718521	1.611107342	10.36983872	0.001280907	0.016142953
GAS5	-0.636325634	4.901916567	9.524344155	0.00202764	0.022172641
ZNF853	-0.634217106	1.190392516	8.403573267	0.003744842	0.032990483
ETS1	-0.633444193	7.187348243	8.131611242	0.004350007	0.035983725
RP1.167A14.2	-0.633316875	5.044959151	8.416002771	0.003719326	0.03286709
GPSM1	-0.632911642	1.996983682	9.939631649	0.001617579	0.018933494
NKAPP1	-0.632323666	1.049908041	8.181073778	0.00423297	0.035453976
CD86	-0.631804965	4.34620708	11.06980442	0.000877449	0.01284782
TAMM41	-0.631739644	3.181015725	14.06838248	0.000176282	0.004280203
TSSK3	-0.630375055	1.146870256	8.544523753	0.003465633	0.03148862
PROX2	-0.6302293	2.119791872	11.37059484	0.00074616	0.011536602
RP11.156P1.3	-0.629940664	1.883751535	10.02951081	0.001540519	0.018431631
GNPDA2	-0.628470359	1.564378433	7.687278426	0.005561143	0.041781345
ADA	-0.627922079	2.030909123	7.962530079	0.004775561	0.03805549
SPIN3	-0.627701189	1.154017407	7.251514578	0.007084124	0.049085289
PCBP4	-0.627462859	1.750106367	7.96006362	0.004782073	0.038077306
NIPA1	-0.627098899	2.099586939	10.42436632	0.001243635	0.015931954
RPL5	-0.625834804	8.318235875	9.373718317	0.002201186	0.023277422
SEMA4F	-0.625478471	1.286919351	8.201056599	0.0041866	0.035196632
PGAP3	-0.624765954	3.241595352	13.01759794	0.000308577	0.006290969
DTX3	-0.623694662	2.563154817	9.268249828	0.002331604	0.024162698
RP11.622K12.1	-0.623481234	3.245550772	14.81264388	0.000118737	0.003248877
CTA.204B4.2	-0.623370203	1.241499346	10.85963568	0.00098283	0.013799977
CERS6	-0.622452069	3.472755583	11.41730023	0.000727634	0.011354572
PROC	-0.622308907	0.941036128	8.551089988	0.003453154	0.031415204
BRIX1	-0.621638447	2.109978085	8.986566955	0.002719715	0.02653563
COMMD10	-0.621170243	3.456327171	9.710998477	0.001831685	0.020654838
THOC1	-0.620175546	3.385651244	12.76498568	0.000353168	0.006891564
ZNF275	-0.619407514	2.894566326	11.66785144	0.000635894	0.01036384
RUNX3	-0.619170362	5.999623213	13.23637014	0.000274569	0.005813201
RP11.206L10.9	-0.618644424	1.075138096	7.993589345	0.004694326	0.03762686
CTB.133G6.1	-0.618209762	5.044020076	10.72512394	0.001056906	0.01449707
PTMAP5	-0.618083616	0.942709515	9.314360118	0.002273648	0.023751608
BIN1	-0.617830137	5.865262305	10.99991561	0.00091116	0.013132423
RP11.698N11.4	-0.617777046	0.946347405	7.22566451	0.007186856	0.049410775
COX10.AS1	-0.616973898	2.678414838	8.5978503	0.0033656	0.030867145
EEF2K	-0.616780366	2.713346146	11.85962162	0.000573642	0.009629263
CEP78	-0.615664905	2.823218346	10.48866894	0.001201089	0.015655276
TTC39C	-0.614547646	4.031003961	9.456331974	0.002104214	0.022679879
PRMT6	-0.614417781	1.888329377	7.27173796	0.007004799	0.048726601
ZNF783	-0.613541641	3.634860592	13.02816075	0.000306842	0.006272691
ESRP2	-0.613500739	0.322573038	7.367571956	0.006641054	0.047032838
RP11.452L6.1	-0.613303433	2.497234983	9.073942204	0.002592775	0.025745456
SRFBP1	-0.612835357	2.323901692	13.78868726	0.000204564	0.004744246
SFXN2	-0.612018633	2.220928609	8.25485884	0.004064307	0.034709211
MLH3	-0.609812554	3.232461921	10.8741632	0.000975151	0.013747438
AC034220.3	-0.608920117	1.77954544	9.073030527	0.002594068	0.025745456
PITPNM2	-0.608604254	4.697415198	9.844714791	0.001703204	0.019671177
NDUFAF4	-0.607449774	1.649146062	7.752392773	0.005364142	0.040888667
DGKE	-0.606897786	2.375281913	9.645210217	0.00189846	0.02124527
PPP1R13L	-0.606706329	1.547072054	8.994960004	0.002707252	0.026452408
BZRAP1.AS1	-0.606326341	3.555758585	9.011901413	0.002682272	0.026285397
DNAJC30	-0.605790532	1.597820984	7.42491348	0.006432692	0.046189474
SYNGAP1	-0.605646014	2.75893098	7.242737708	0.007118835	0.049199564
PVT1	-0.605642876	4.167892695	11.93102095	0.000552069	0.009427236
RP11.357C3.3	-0.604652502	3.447103239	13.65473174	0.000219687	0.004995943
FCGR2B	-0.603128717	4.553423039	9.421300792	0.002144793	0.022872882
PSMG4	-0.602131916	2.666218616	9.661237868	0.001881968	0.021107538
THEM6	-0.601716612	2.557250283	11.91388059	0.000557172	0.009461446
NSMF	-0.601300172	4.407077632	14.827674	0.000117794	0.003238057
TFB1M	-0.601285182	2.444496331	15.12621366	0.000100557	0.002931048
CBLB	-0.601265273	4.243607116	11.82724002	0.000583705	0.009728098
URB1	-0.601199905	2.83715177	11.3746249	0.000744543	0.011526743
TIAM1	-0.599489741	3.854089528	10.43130311	0.001238973	0.015902517
EVL	-0.599375816	7.515728713	10.58685569	0.001138945	0.015173528
CCDC58	-0.599011083	2.039081398	10.01200878	0.001555228	0.018546002
TULP3	-0.598122576	1.838241214	11.11451625	0.000856547	0.012633437
LRRC27	-0.597278948	2.208755079	11.50926611	0.000692501	0.010982669
CBY1	-0.596276514	0.785737384	9.430623142	0.002133918	0.022837464
IFT172	-0.595939346	2.078445624	11.81119833	0.000588755	0.009784597
ANKRD16	-0.595589575	1.558565995	7.528207316	0.006074032	0.044500995
RP11.296I10.6	-0.594594201	1.574126843	8.706377085	0.003170988	0.029538791
PDE6B	-0.594172604	2.601776663	9.4644329	0.002094942	0.022604087
RPL10	-0.594147622	9.393094599	7.310777795	0.006854225	0.048053407
TRAF3	-0.593807105	5.187478883	10.51678832	0.001182949	0.015514596
GSE1	-0.593004969	4.422546888	11.92387677	0.00055419	0.009444008
LINC00954	-0.592134008	3.589888965	14.11018417	0.000172408	0.004206375
RP11.869B15.1	-0.591946305	1.135151135	8.190657366	0.004210666	0.035296475
ACBD6	-0.591860094	3.799093919	11.7786514	0.000599139	0.009903123
TMEM243	-0.59117613	3.7385404	13.41136729	0.000250104	0.005426182
ZNF532	-0.590846625	1.801853333	8.816130856	0.002985791	0.028390342
SPAG1	-0.590591102	3.096751522	8.328709316	0.003902337	0.033851015
BCKDHB	-0.59035626	1.76778407	7.320301907	0.006817996	0.04783265
RP11.509J21.1	-0.590313366	2.426182733	7.436966709	0.00638975	0.046063075
SLC41A1	-0.590036167	2.979131632	9.029552111	0.002656496	0.026108189
AKR1B1	-0.589781669	4.236004733	11.08614871	0.000869749	0.012753584
EEFSEC	-0.589705612	3.853869055	11.64573395	0.000643499	0.010454016
FAM210A	-0.589683489	1.425405079	8.573469651	0.003410965	0.031155113
CTB.55O6.12	-0.58940146	1.892923393	7.774022787	0.005300288	0.040601334
POGLUT1	-0.588353198	3.129674457	12.32708048	0.000446434	0.008107741
PAXIP1.AS1	-0.587012786	1.731038103	9.331448005	0.002252543	0.02361016
ZCCHC7	-0.586611008	5.229718554	12.19891075	0.000478174	0.008500548
SPICE1	-0.586324399	1.910930617	10.70649697	0.0010676	0.014546804
MGMT	-0.586081882	3.080274099	9.880735123	0.001670182	0.019345156
GIPC1	-0.58600026	3.280856821	8.532169185	0.003489236	0.031615733
SCARB1	-0.585922429	3.763040877	12.47982925	0.00041137	0.007671172
WDPCP	-0.58569194	3.418832302	7.369386179	0.006634358	0.047018417
PSMA1	-0.58567764	4.065385881	9.332562781	0.002251173	0.023608065
ICAM2	-0.585668856	3.846022384	12.60034728	0.000385675	0.007355167
PRR4	-0.585325941	1.899560859	7.741633996	0.005396195	0.041039965
SLC2A9	-0.585234814	3.375070024	8.306633004	0.003950055	0.034074502
SMYD2	-0.584635204	3.493769377	12.26574424	0.000461349	0.00828171
IL11RA	-0.584192142	3.092202488	9.79730188	0.001747681	0.020058567
BCL9L	-0.584179037	5.018475469	8.59120345	0.003377907	0.030965938
CSRP2BP	-0.582801585	2.613850088	14.81394284	0.000118655	0.003248877
RPL22	-0.582674103	6.964590937	8.046640571	0.004558811	0.036928337
AKAP1	-0.58242658	3.306091626	10.89668388	0.000963366	0.013624561
TP53	-0.581731595	5.158958989	13.32329257	0.000262129	0.005632574
CD7	-0.581625142	6.00700943	7.261997232	0.007042892	0.048883536
EXOSC7	-0.581205472	1.70427839	9.524593094	0.002027365	0.022172641
ARSK	-0.58110173	0.822078056	7.919104697	0.004891547	0.038523991
EXOSC2	-0.581067052	3.27971734	10.18551575	0.001415481	0.017382937
NOB1	-0.580938969	3.473754311	14.31518418	0.000154613	0.003898977
AAMDC	-0.580558986	1.37641115	8.425743318	0.003699454	0.03285382
UGDH.AS1	-0.579957471	1.380081918	9.073826937	0.002592939	0.025745456
JADE2	-0.579740746	5.524067923	14.70993512	0.000125384	0.003391248
LINC00869	-0.579627	2.604529394	9.938640647	0.00161845	0.018933494
CAMKMT	-0.579101414	3.986289333	8.011391708	0.0046484	0.037351958
LINC00843	-0.579086044	0.872155712	7.465784461	0.006288262	0.045557727
CRTAP	-0.578133729	5.587925317	8.715502907	0.003155154	0.029432056
FUT8	-0.577505628	3.669897359	10.21646773	0.001391922	0.017187764
RPUSD4	-0.577243473	3.20348884	12.39562297	0.000430341	0.007892825
ZNF121	-0.576915373	3.409861846	9.0328432	0.002651717	0.026108189
C12orf45	-0.575712392	1.462457202	9.965514568	0.001594996	0.018798033
RBM4	-0.575486709	2.303590501	13.2169409	0.00027743	0.005830944
C16orf45	-0.575454909	4.102058222	8.599972152	0.003361681	0.030845223
PCID2	-0.57531479	3.892975705	11.67963405	0.00063188	0.010315077
DOCK9	-0.575291102	4.13296489	10.59489496	0.001134003	0.015132796
STK39	-0.574559788	3.504573198	13.70701519	0.000213655	0.004889531
SLC41A3	-0.574553286	3.442394528	12.90896218	0.000327013	0.006545766
STMN3	-0.573752154	4.646134701	10.10088368	0.001481982	0.017905365
CDC25B	-0.573716576	6.215447	9.090237571	0.002569775	0.025663495
RLTPR	-0.57228186	5.015879064	7.530402726	0.006066634	0.044478459
RP4.605O3.4	-0.571928493	1.312918212	9.489283511	0.002066755	0.02248028
PTRH2	-0.571888127	3.128505915	17.26517921	3.25E-05	0.001346887
OTUD3	-0.571364933	2.252007355	10.05393587	0.001520228	0.018268994
TCTN3	-0.571355186	3.085396428	10.5345248	0.00117165	0.015441138
RP1.111C20.4	-0.570802997	3.307923634	7.638062072	0.005714928	0.042628507
PCED1B	-0.570783553	6.292476496	7.720082294	0.005460991	0.041314739
RP11.58E21.3	-0.570730821	2.770217777	10.78750717	0.001021874	0.014180435
LRRC69	-0.570589141	1.618193301	9.831007704	0.001715943	0.019784334
IDUA	-0.56977653	3.369536242	12.76960358	0.000352297	0.006881226
MSI2	-0.569525117	5.111080821	12.96248825	0.000317795	0.006431435
DPH1	-0.568972482	3.165417316	9.08598299	0.00257576	0.025688175
TMEM120B	-0.568732504	2.3993944	10.96127607	0.000930357	0.013332257
XPO4	-0.566745968	3.130530271	11.01853075	0.000902055	0.013065881
SYNJ2BP.COX16	-0.566376028	2.101179741	7.417440374	0.006459464	0.046282887
WARS2	-0.563926179	1.516786233	8.093911907	0.004441419	0.036330336
C2orf43	-0.56370571	2.849852831	11.11073989	0.000858292	0.012641505
PTPN4	-0.563493483	3.993254474	11.0427296	0.000890357	0.012970923
X44264	-0.563323178	3.731587764	8.1329307	0.004346843	0.035983725
PKN2	-0.562229752	5.411315675	7.825322902	0.005151924	0.03982773
ELP2	-0.562115722	4.142552647	14.85066791	0.000116367	0.003211948
TRIM65	-0.561311195	3.823971883	13.66780692	0.000218163	0.004968247
DDHD1	-0.559622501	3.067267887	8.930685089	0.002804191	0.027084811
AMY2B	-0.559614238	3.736805868	9.218394809	0.002395955	0.024558006
LYRM4	-0.55911442	2.82755642	9.953949956	0.001605046	0.018872391
NUDT13	-0.558649277	1.683871389	9.898333059	0.001654286	0.019238339
POLR1C	-0.558517956	2.155919505	9.164457308	0.002467608	0.025080832
SMARCAD1	-0.558341789	2.896736133	8.91193755	0.002833125	0.027311976
NOP58	-0.557825604	4.464426999	8.367380197	0.003820159	0.033411077
RHPN1	-0.557814156	3.681672149	8.590096948	0.00337996	0.030970688
C20orf112	-0.557698309	5.520629928	12.83967462	0.000339347	0.006699605
GLTSCR2	-0.55723921	8.009963547	8.133394869	0.00434573	0.035983725
SLC38A6	-0.55698438	2.133095088	10.18590687	0.001415181	0.017382937
TASP1	-0.556436804	2.104452641	7.76680714	0.005321503	0.040671199
OXCT1	-0.556392532	2.97054557	7.554947725	0.005984553	0.044069465
FBXO41	-0.55616539	3.921378074	9.448250837	0.002113506	0.022733666
NIFK	-0.555900747	2.574380323	8.742801434	0.003108266	0.029110376
EPHB6	-0.555333091	4.261474967	11.02903756	0.000896957	0.013010713
CCDC88C	-0.555032318	6.295103723	17.04499405	3.65E-05	0.001470161
CTD.2530N21.4	-0.555015727	1.765072959	7.401389953	0.00651735	0.046466633
PNPLA7	-0.554653561	3.44741333	7.202726411	0.007279291	0.049787882
RP11.242D8.1	-0.553595223	1.624285235	8.884027986	0.002876762	0.027613764
PDE6C	-0.553084147	0.850107892	8.522027279	0.003508734	0.031719569
THUMPD2	-0.552514744	1.557551693	8.130244738	0.004353287	0.035983725
LRP5L	-0.552045553	3.653304412	14.47291844	0.000142189	0.003693667
WDR43	-0.551637191	3.585081004	8.111039197	0.00439965	0.036152759
SUCLG2	-0.551632961	4.117131665	11.24424184	0.000798704	0.012026457
SCMH1	-0.551591806	3.549268746	11.26725824	0.000788862	0.011931679
QPCTL	-0.551543829	2.439280912	9.437866234	0.002125506	0.022793568
ST6GAL1	-0.551208928	6.599963649	11.12579207	0.000851355	0.012585635
RNF139.AS1	-0.550802189	0.808409361	8.935079957	0.002797452	0.027045613
SLFN12L	-0.550208328	4.621172187	8.54949402	0.003456183	0.031426499
RSAD1	-0.550115267	3.775403436	11.50228161	0.000695108	0.010982926
ISOC1	-0.550103883	1.915553949	8.805927009	0.003002536	0.02846906
ZNF577	-0.549961859	2.141927323	8.260757119	0.004051123	0.034671593
TULP4	-0.549628757	3.108701111	10.98929938	0.000916394	0.013171494
IPO5	-0.549476636	4.565778882	11.24878054	0.000796753	0.012009202
LLGL2	-0.548441833	3.816625724	8.550968909	0.003453384	0.031415204
SAAL1	-0.548105156	2.173876409	8.848911152	0.002932638	0.027977227
C6orf48	-0.548054942	4.244616219	9.908150795	0.001645484	0.019158064
C10orf2	-0.547762688	2.443191441	7.871838276	0.005021058	0.039191449
LCMT2	-0.547146549	2.024521271	8.390972935	0.00377089	0.033138175
ZC3H8	-0.545974855	3.041480714	8.489956627	0.003571123	0.032095569
ENDOV	-0.54500022	2.697473776	14.94798743	0.000110516	0.00311576
NARS2	-0.544468322	1.890245033	7.855225678	0.005067403	0.0393666
CTD.2207O23.3	-0.544301657	2.922167596	7.263818196	0.007035755	0.048867618
PIGP	-0.544101827	1.763497646	8.264435265	0.004042924	0.034651744
MPHOSPH9	-0.543210888	3.655672197	10.21355401	0.001394123	0.01720441
EXOSC8	-0.542607792	3.234347294	9.062287978	0.002609353	0.025804148
IL27RA	-0.542110661	5.229450567	10.86361375	0.000980721	0.013789557
RUNX2	-0.540675371	4.188685836	9.20820702	0.002409325	0.024651603
SMYD4	-0.540635849	2.82447218	11.88960594	0.000564481	0.009530984
LPAR5	-0.540239794	3.692696833	8.165923013	0.004268475	0.035606349
ZNF473	-0.539637098	0.187295116	8.044703976	0.004563688	0.03693603
PODXL	-0.539360244	1.530846272	7.52336585	0.006090378	0.044523751
JMY	-0.538041974	2.333477371	7.199777186	0.007291263	0.049819106
THADA	-0.53800223	4.874119358	16.95907246	3.82E-05	0.001509569
PDCD4	-0.537492026	5.543563141	13.90694213	0.000192088	0.004533045
POLH	-0.536003314	1.83918093	9.656889609	0.001886427	0.021145804
MFSD6	-0.535432941	3.796156887	10.75322178	0.001040979	0.014317547
CTD.2323K18.1	-0.534974904	1.142278195	9.230191607	0.002380567	0.024481502
SDCCAG3	-0.534753816	4.167181692	15.47792135	8.35E-05	0.002571401
UBAP1L	-0.534611398	2.800947395	9.946841636	0.001611256	0.018905896
ABHD6	-0.534086292	2.400864326	8.291883401	0.003982267	0.034264474
NEU3	-0.533880655	3.379353239	14.69109206	0.000126643	0.003416157
ZNF91	-0.53387106	3.167484636	8.126045004	0.004363383	0.03601513
EARS2	-0.532799133	2.266438015	7.83086021	0.005136165	0.03976636
PDE7A	-0.532716175	2.821858582	7.248882894	0.007094513	0.04911103
NOL9	-0.532617323	3.76776389	10.26953616	0.001352448	0.016792827
KIAA0020	-0.532479301	3.587261309	9.42845209	0.002136445	0.022837464
PEBP1	-0.531867248	4.627857015	8.136238901	0.004338919	0.035982889
LDLRAP1	-0.531542249	6.154809993	7.57241123	0.005926844	0.043820424
ZRANB2.AS1	-0.530943382	1.396589852	7.570282339	0.005933849	0.043840083
ST6GALNAC6	-0.530410034	3.502761431	9.403374793	0.002165864	0.023039526
EIF2D	-0.529924384	4.578913013	15.16081082	9.87E-05	0.00290394
DNPEP	-0.528739856	3.86692609	9.300502059	0.002290911	0.023851241
GNB1L	-0.528694943	2.53568922	13.88059765	0.000194799	0.004575625
MAP4K1	-0.528293894	5.118974233	7.952864704	0.004801132	0.038108749
EEF1A1	-0.528041591	11.60374261	8.278929417	0.004010777	0.034450232
GNGT2	-0.527354419	1.884807184	7.661315158	0.005641736	0.042285779
PTPLAD1	-0.527335276	3.198767939	8.527979546	0.003497277	0.031643302
RP11.395P17.3	-0.527235081	3.427025437	9.735306814	0.001807618	0.020478561
RP11.849H4.2	-0.526047989	2.143725149	8.402226621	0.003747617	0.032991129
EXOG	-0.525634545	3.090804653	7.902551156	0.004936513	0.03878661
FYN	-0.525571387	6.444305623	9.14790629	0.002490028	0.025145795
DBP	-0.525377276	3.029592072	7.652711154	0.005668707	0.042388842
GGA2	-0.525113249	5.607419203	11.03889771	0.000892199	0.01297815
CCNB1IP1	-0.525096017	2.720430183	7.937537429	0.004841968	0.038304355
USP28	-0.524849782	3.496498445	9.320395055	0.002266171	0.02371883
TNIK	-0.524840393	4.088712354	7.324689898	0.00680137	0.047745595
WDR4	-0.524642372	3.117108611	9.258008833	0.002344678	0.024235947
ELMSAN1	-0.524582974	5.354427869	8.514826756	0.003522645	0.031819924
UTP20	-0.523850168	2.48843346	8.582238788	0.003394577	0.031034159
HADH	-0.523703372	3.014948994	8.704664673	0.003173968	0.029552908
EIF3E	-0.523634005	6.776277914	8.38384079	0.003785716	0.03319617
RP11.46F15.2	-0.521359189	1.731845844	7.537160376	0.006043922	0.044344807
ZNF141	-0.521125116	3.34615293	10.04168767	0.001530369	0.018365417
ENTPD6	-0.519820414	4.406109695	10.33256254	0.001307036	0.01640054
RFX7	-0.519676031	3.59630913	7.773112424	0.00530296	0.040606384
ZNHIT6	-0.519606175	2.493991474	7.698356434	0.005527113	0.041658783
WDR75	-0.519268464	3.681487098	9.784480728	0.001759909	0.020153058
GLMN	-0.518913233	2.205325088	7.786265428	0.00526449	0.040357759
CROCCP2	-0.518801285	5.519118944	8.486862711	0.003577201	0.03212062
MTR	-0.517781942	3.592966039	8.557995685	0.00344008	0.031350716
ATR	-0.516476411	3.655400121	9.081495867	0.002582088	0.025702408
GGT7	-0.515819038	3.630402306	8.107224534	0.004408918	0.036191514
C16orf58	-0.515606295	3.46119351	10.38467688	0.001270654	0.016075221
X44256	-0.515300282	5.557521964	7.252794721	0.007079075	0.049084021
NAA25	-0.513345532	3.051176132	9.10489224	0.002549267	0.02551417
CECR5	-0.512860868	4.088449532	13.20396351	0.000279358	0.005859252
EPHA1	-0.512636398	2.56932716	7.573850585	0.005922113	0.043801495
METTL7A	-0.512167647	5.383812426	9.356251487	0.002222262	0.023376125
ZZZ3	-0.510982184	3.477632423	9.055811075	0.002618612	0.025861839
DUSP7	-0.510948113	4.428230886	13.23695674	0.000274483	0.005813201
CBX7	-0.510749842	6.335232602	12.50655997	0.000405526	0.007597298
RBM19	-0.510656729	4.388873044	13.27996004	0.000268258	0.005721613
PTER	-0.51052436	2.566473005	8.48884258	0.003573311	0.03210093
UNC5CL	-0.510486409	1.875520309	9.437389406	0.002126059	0.022793568
FAM159A	-0.510444676	3.776714956	7.554243921	0.005986891	0.044070596
FOXO1	-0.509915676	5.077231161	11.16339199	0.000834272	0.012429358
ACTR5	-0.50847459	2.962388744	9.529653634	0.002021783	0.022148243
FAM43A	-0.508048309	3.640318413	8.480265074	0.003590198	0.032152668
GEMIN6	-0.507996517	2.271352223	7.585781389	0.005883046	0.043544466
CROCCP3	-0.507508856	3.445517217	9.635637787	0.001908379	0.021332614
CYB561A3	-0.506876574	3.352776471	9.215480681	0.002399772	0.024568041
SLC22A5	-0.506370963	3.170090604	9.031526393	0.002653628	0.026108189
MYC	-0.505805056	5.516575984	8.167026591	0.004265878	0.035606349
RP11.353N4.5	-0.50564712	2.928300065	9.546269911	0.002003562	0.022042455
MRM1	-0.505594763	2.360074292	9.075445706	0.002590644	0.025745456
UBA2	-0.505229153	4.605861532	9.576986469	0.001970315	0.021771662
TAGLN	-0.505104085	4.199049222	8.859848834	0.002915117	0.027850881
NSA2	-0.504281007	5.013475702	8.385540421	0.003782177	0.033179562
ULK3	-0.504198256	4.707290282	13.15793952	0.000286304	0.005967713
IMPDH2	-0.504114453	5.167683925	8.019742219	0.004627016	0.037224599
INPP5E	-0.504081291	3.269950957	9.615293906	0.001929636	0.021475048
MKS1	-0.503981601	1.408266909	7.501410771	0.006165068	0.044890862
FBXO21	-0.503749855	3.235497206	10.74526104	0.001045467	0.014359691
SMS	-0.503104214	4.332161945	10.58854646	0.001137904	0.015173528
TTC28.AS1	-0.502987085	1.99209899	7.945234894	0.004821416	0.038179635
MTERFD2	-0.502593104	3.290462704	9.93836966	0.001618688	0.018933494
ZFAND1	-0.502586535	2.803332111	7.240304475	0.007128489	0.049202311
C1orf159	-0.502533961	3.102150574	8.034097113	0.004590489	0.037048916
POLR3E	-0.502490708	3.978579484	10.55989935	0.001155675	0.015304554
RP11.440L14.1	-0.502124209	3.259601401	9.853309323	0.001695265	0.019601929
PRKAG2	-0.501800951	5.019374631	9.985625651	0.001577669	0.018696651
GEMIN8	-0.501557996	2.313070473	8.242619841	0.004091803	0.034835573
PRKX	-0.501010697	4.275498043	10.29582845	0.001333313	0.016616586
COQ4	-0.5008565	4.173314433	11.11500723	0.00085632	0.012633437
CDC14A	-0.500781403	4.104669624	8.216451293	0.00415123	0.035091135
HMCES	-0.500722646	4.536225987	14.63231106	0.000130655	0.003487075
